# Supplementary material for: Cancer-testis Antigen FATE1 Expression in Adrenocortical Tumors Is Associated with A Pervasive Autoimmune Response and Is A Marker of Malignancy in Adult, but Not Children, ACC
Source: Cancers (Basel). 2020 Mar 14;12(3):689. doi: 10.3390/cancers12030689 (PMC7140037; doi:10.3390/cancers12030689)
Supplement: Supplementary file 1 [file cancers-12-00689-s001.zip]

Archive with 3 entries (2 files):
- cancers-719269-suppl/
- cancers-719269-suppl/cancers-719269-suppl-.xlsx
- cancers-719269-suppl/cancers-719269-supplementary-proofreading.docx
