# Supplementary material for: Cancer-testis Antigen FATE1 Expression in Adrenocortical Tumors Is Associated with A Pervasive Autoimmune Response and Is A Marker of Malignancy in Adult, but Not Children, ACC
Source: Cancers (Basel). 2020 Mar 14;12(3):689. doi: 10.3390/cancers12030689 (PMC7140037; doi:10.3390/cancers12030689)
Supplement: Supplementary file 1 [file cancers-12-00689-s001.zip › cancers-719269-suppl/cancers-719269-suppl-.xlsx]

## Sheet: Table S1
Supplementary Table 1: Clinicopathological characteristics of TCGA ACC patients
Characteristics		N (%)
Age, median	years (range)	49 (14-77)
Sex	female	48 (61%)
	male	31 (39%)
ENSAT stage	1	9 (12%)
	2	37 (48%)
	3	16 (21%)
	4	15 (19%)
Pathological tumor size (pT)	pT1	9 (12%)
	pT2	42 (55%)
	pT3	8 (10%)
	pT4	18 (23%)
Pathological lymph node (pN)	pN0	68 (88%)
	pN1	9 (12%)
Surgical margins status	R0	55 (79%)
	R1-R2	6 (21%)
Weiss classification	low (1-3)	14 (22%)
	high (4-9)	50 (78%)
Steroid hormone secretion excess	no	26 (35%)
	yes	48 (65%)
Adjuvant mitotane	no	26 (35%)
	yes	49 (65%)
Adjuvant radiotherapy	no	59 (79%)
	yes	16 (21%)
TP53 mutation status	wild-type	64 (81%)
	mutated	15 (19%)
MKI67 mRNA status	low	40 (51%)
	high	39 (49%)
DFS event*		27 (42%)
5-year DFS*		52% [39-70]
OS event*		14 (22%)
5-year OS*		71% [57-88]
*M0 patients only (N=64)

## Sheet: Table S2
Supplementary Table 2: List of 1084 genes differentially expressed between “FATE1-high” vs. “FATE1-low” ACC samples
Gene Symbol	Description	Cytoband	Entrez Gene ID	Fold-change (log2-ratio)	t	p-value	q-value	Associated to
FATE1	fetal and adult testis expressed 1	Xq28	89885	6.1	11.1	7.86594e-18	7.1186e-14	up FATE1 high vs. low
ATP4A	ATPase H+/K+ transporting subunit alpha	19q13.12	495	4.31	6.79	1.82239e-09	8.24621e-06	up FATE1 high vs. low
SLC17A8	solute carrier family 17 member 8	12q23.1	246213	1.69	6.58	4.56759e-09	1.37788e-05	up FATE1 high vs. low
BCL11A	BAF chromatin remodeling complex subunit BCL11A	2p16.1	53335	2.62	6.09	3.74024e-08	6.76977e-05	up FATE1 high vs. low
AMDHD1	amidohydrolase domain containing 1	12q23.1	144193	2.88	5.97	6.30379e-08	8.14982e-05	up FATE1 high vs. low
HOXB5	homeobox B5	17q21.32	3215	1.61	5.84	1.07278e-07	9.85968e-05	up FATE1 high vs. low
CST5	cystatin D	20p11.21	1473	4.25	5.84	1.08948e-07	9.85968e-05	up FATE1 high vs. low
RDH11	retinol dehydrogenase 11	14q24.1	51109	1.03	5.78	1.3893e-07	0.000114301	up FATE1 high vs. low
EPHB2	EPH receptor B2	1p36.12	2048	1.97	5.7	1.96221e-07	0.000136599	up FATE1 high vs. low
CIDEA	cell death inducing DFFA like effector a	18p11.21|18	1149	2.5	5.67	2.21265e-07	0.00014303	up FATE1 high vs. low
MAPK8IP1	mitogen-activated protein kinase 8 interacting protein 1	11p11.2	9479	1.47	5.61	2.85734e-07	0.000171651	up FATE1 high vs. low
PRR15	proline rich 15	7p14.3	222171	3	5.57	3.32135e-07	0.000171651	up FATE1 high vs. low
DMBX1	diencephalon/mesencephalon homeobox 1	1p33	127343	2.51	5.54	3.71726e-07	0.000171651	up FATE1 high vs. low
UBE2QL1	ubiquitin conjugating enzyme E2 Q family like 1	5p15.31	134111	2.54	5.53	3.94188e-07	0.000171651	up FATE1 high vs. low
JAKMIP1	janus kinase and microtubule interacting protein 1	4p16.1	152789	3.18	5.49	4.73677e-07	0.000189855	up FATE1 high vs. low
NECTIN1	nectin cell adhesion molecule 1	11q23.3	5818	1.48	5.42	6.07326e-07	0.00021985	up FATE1 high vs. low
EN1	engrailed homeobox 1	2q14.2	2019	2.74	5.4	6.65027e-07	0.000231478	up FATE1 high vs. low
CDHR1	cadherin related family member 1	10q23.1	92211	2.67	5.39	7.0364e-07	0.000233193	up FATE1 high vs. low
ASS1	argininosuccinate synthase 1	9q34.11	445	2.72	5.35	8.07416e-07	0.000233193	up FATE1 high vs. low
LIPG	lipase G, endothelial type	18q21.1	9388	2.65	5.35	8.09782e-07	0.000233193	up FATE1 high vs. low
EPB41L1	erythrocyte membrane protein band 4.1 like 1	20q11.23	2036	1.4	5.35	8.24557e-07	0.000233193	up FATE1 high vs. low
CCDC107	coiled-coil domain containing 107	9p13.3	203260	1.01	5.34	8.57091e-07	0.000235048	up FATE1 high vs. low
CLC	Charcot-Leyden crystal galectin	19q13.2	1178	1.41	5.32	9.39557e-07	0.000250085	up FATE1 high vs. low
ADRA2C	adrenoceptor alpha 2C	4p16.3	152	2.26	5.26	1.17951e-06	0.000296514	up FATE1 high vs. low
FAM133A	family with sequence similarity 133 member A	Xq21.32	286499	2.81	5.23	1.34223e-06	0.000328299	up FATE1 high vs. low
HIST1H2BN	histone cluster 1 H2B family member n	6p22.1	8341	1.27	5.13	1.98991e-06	0.000418802	up FATE1 high vs. low
CHEK2	checkpoint kinase 2	22q12.1	11200	1.24	5.11	2.14576e-06	0.000431532	up FATE1 high vs. low
LINC00482	long intergenic non-protein coding RNA 482	17q25.3	284185	2.2	5.07	2.52097e-06	0.000468642	up FATE1 high vs. low
RTN4R	reticulon 4 receptor	22q11.21	65078	2.08	5.04	2.84964e-06	0.000495942	up FATE1 high vs. low
STMN4	stathmin 4	8p21.2	81551	1.06	5.03	2.948e-06	0.00050338	up FATE1 high vs. low
PDE9A	phosphodiesterase 9A	21q22.3	5152	1.42	5.02	3.12298e-06	0.000523383	up FATE1 high vs. low
FGFBP3	fibroblast growth factor binding protein 3	10q23.32	143282	1.29	5.01	3.201e-06	0.000526704	up FATE1 high vs. low
AFF2	AF4/FMR2 family member 2	Xq28	2334	2.87	5	3.38459e-06	0.000528628	up FATE1 high vs. low
CYP17A1	cytochrome P450 family 17 subfamily A member 1	10q24.32	1586	3.65	4.99	3.42415e-06	0.000528628	up FATE1 high vs. low
DOCK8	dedicator of cytokinesis 8	9p24.3	81704	1.37	4.99	3.45236e-06	0.000528628	up FATE1 high vs. low
MOB4	MOB family member 4, phocein	2q33.1	25843	1.31	4.99	3.51293e-06	0.000528628	up FATE1 high vs. low
TCF15	transcription factor 15	20p13	6939	1.29	4.99	3.54696e-06	0.000528628	up FATE1 high vs. low
CNTNAP2	contactin associated protein like 2	7q35-q36.1	26047	2.63	4.97	3.83696e-06	0.000558472	up FATE1 high vs. low
PRDM12	PR/SET domain 12	9q34.12	59335	1.49	4.96	3.92566e-06	0.000558472	up FATE1 high vs. low
HOXB9	homeobox B9	17q21.32	3219	2.61	4.93	4.41841e-06	0.000574083	up FATE1 high vs. low
NSDHL	NAD(P) dependent steroid dehydrogenase-like	Xq28	50814	1.1	4.88	5.4446e-06	0.000656975	up FATE1 high vs. low
NEUROG2	neurogenin 2	4q25	63973	2.12	4.85	5.93524e-06	0.000668679	up FATE1 high vs. low
TMEM253	transmembrane protein 253	14q11.2	643382	1.35	4.85	5.97024e-06	0.000668679	up FATE1 high vs. low
CYP19A1	cytochrome P450 family 19 subfamily A member 1	15q21.2	1588	3.06	4.84	6.14811e-06	0.000668679	up FATE1 high vs. low
HOXB7	homeobox B7	17q21.32	3217	1.29	4.84	6.26379e-06	0.000668679	up FATE1 high vs. low
NPTX1	neuronal pentraxin 1	17q25.3	4884	3.57	4.83	6.60849e-06	0.00067198	up FATE1 high vs. low
CRMP1	collapsin response mediator protein 1	4p16.2	1400	2.62	4.81	6.96181e-06	0.000690649	up FATE1 high vs. low
AACS	acetoacetyl-CoA synthetase	12q24.31	65985	1.19	4.81	7.06944e-06	0.000690649	up FATE1 high vs. low
NFATC4	nuclear factor of activated T cells 4	14q12	4776	2.3	4.81	7.09735e-06	0.000690649	up FATE1 high vs. low
S1PR3	sphingosine-1-phosphate receptor 3	9q22.1	1903	1.65	4.76	8.60963e-06	0.000803261	up FATE1 high vs. low
MVD	mevalonate diphosphate decarboxylase	16q24.2	4597	1.62	4.74	9.26435e-06	0.000828208	up FATE1 high vs. low
ATP2B2	ATPase plasma membrane Ca2+ transporting 2	3p25.3	491	3.17	4.74	9.36235e-06	0.000828208	up FATE1 high vs. low
CYP51A1	cytochrome P450 family 51 subfamily A member 1	7q21.2	1595	1.48	4.73	9.42612e-06	0.000828208	up FATE1 high vs. low
TYRO3	TYRO3 protein tyrosine kinase	15q15.1	7301	1.38	4.72	9.81338e-06	0.000845811	up FATE1 high vs. low
FOXD4	forkhead box D4	9p24.3	2298	1.72	4.71	1.04855e-05	0.000862664	up FATE1 high vs. low
GALNT16	polypeptide N-acetylgalactosaminyltransferase 16	14q24.1	57452	1.91	4.69	1.1184e-05	0.00088784	up FATE1 high vs. low
SLC2A6	solute carrier family 2 member 6	9q34.2	11182	1.79	4.68	1.15432e-05	0.000904942	up FATE1 high vs. low
STK19	serine/threonine kinase 19	6p21.33	8859	1.14	4.66	1.23846e-05	0.000937306	up FATE1 high vs. low
PCSK6	proprotein convertase subtilisin/kexin type 6	15q26.3	5046	2.57	4.65	1.28482e-05	0.000945323	up FATE1 high vs. low
KCTD17	potassium channel tetramerization domain containing 17	22q12.3	79734	1.16	4.62	1.45452e-05	0.00101385	up FATE1 high vs. low
LTB4R	leukotriene B4 receptor	14q12	1241	1.21	4.62	1.45638e-05	0.00101385	up FATE1 high vs. low
SLC6A9	solute carrier family 6 member 9	1p34.1	6536	1.9	4.61	1.49799e-05	0.00102702	up FATE1 high vs. low
FDX1	ferredoxin 1	11q22.3	2230	1.52	4.6	1.58334e-05	0.00104651	up FATE1 high vs. low
MC2R	melanocortin 2 receptor	18p11.21	4158	3.77	4.6	1.59376e-05	0.00104651	up FATE1 high vs. low
SCRT2	scratch family transcriptional repressor 2	20p13	85508	2.17	4.59	1.63955e-05	0.00104726	up FATE1 high vs. low
PDE7B	phosphodiesterase 7B	6q23.3	27115	1.24	4.59	1.66072e-05	0.00105101	up FATE1 high vs. low
GPRC6A	G protein-coupled receptor class C group 6 member A	6q22.1	222545	2.22	4.58	1.71212e-05	0.00106314	up FATE1 high vs. low
OCSTAMP	osteoclast stimulatory transmembrane protein	20q13.12	128506	1.89	4.56	1.84161e-05	0.00108931	up FATE1 high vs. low
EMID1	EMI domain containing 1	22q12.2	129080	1.98	4.53	2.01127e-05	0.00115201	up FATE1 high vs. low
ERG28	ergosterol biosynthesis 28 homolog	14q24.3	11161	1.15	4.52	2.1084e-05	0.00118515	up FATE1 high vs. low
DHRS4L1	dehydrogenase/reductase 4 like 1	14q11.2	728635	1.15	4.51	2.1982e-05	0.00122661	up FATE1 high vs. low
ATP2C2	ATPase secretory pathway Ca2+ transporting 2	16q24.1	9914	1.79	4.51	2.23117e-05	0.00122661	up FATE1 high vs. low
CAMK2N2	calcium/calmodulin dependent protein kinase II inhibitor 2	3q27.1	94032	1.4	4.5	2.30411e-05	0.00125614	up FATE1 high vs. low
ABLIM2	actin binding LIM protein family member 2	4p16.1	84448	2	4.49	2.37921e-05	0.00125885	up FATE1 high vs. low
ALK	ALK receptor tyrosine kinase	2p23.2-p23.1	238	1.41	4.49	2.39254e-05	0.00125885	up FATE1 high vs. low
SCUBE1	signal peptide, CUB domain and EGF like domain containing 1	22q13.2	80274	2.3	4.46	2.61692e-05	0.00131484	up FATE1 high vs. low
SDK2	sidekick cell adhesion molecule 2	17q25.1	54549	2.44	4.46	2.61902e-05	0.00131484	up FATE1 high vs. low
EN2	engrailed homeobox 2	7q36.3	2020	2.11	4.46	2.64523e-05	0.00131484	up FATE1 high vs. low
PHF21B	PHD finger protein 21B	22q13.31	112885	2.41	4.46	2.65998e-05	0.00131484	up FATE1 high vs. low
PLD5	phospholipase D family member 5	1q43	200150	2.81	4.45	2.79539e-05	0.00136011	up FATE1 high vs. low
FDPS	farnesyl diphosphate synthase	1q22	2224	1.53	4.44	2.87295e-05	0.00138297	up FATE1 high vs. low
ISG20	interferon stimulated exonuclease gene 20	15q26.1	3669	1.3	4.44	2.91148e-05	0.00138677	up FATE1 high vs. low
TG	thyroglobulin	8q24.22	7038	1.61	4.43	2.9417e-05	0.00139383	up FATE1 high vs. low
HSPD1	heat shock protein family D (Hsp60) member 1	2q33.1	3329	1.04	4.43	2.9915e-05	0.00140274	up FATE1 high vs. low
IFFO2	intermediate filament family orphan 2	1p36.13	126917	1.02	4.42	3.03243e-05	0.00140834	up FATE1 high vs. low
UNC79	unc-79 homolog, NALCN channel complex subunit	14q32.12	57578	2.27	4.42	3.06575e-05	0.00140834	up FATE1 high vs. low
SHISAL1	shisa like 1	22q13.31	85352	2.58	4.42	3.07328e-05	0.00140834	up FATE1 high vs. low
QPCT	glutaminyl-peptide cyclotransferase	2p22.2	25797	2.55	4.42	3.08126e-05	0.00140834	up FATE1 high vs. low
KCNK9	potassium two pore domain channel subfamily K member 9	8q24.3	51305	2.5	4.42	3.13307e-05	0.0014177	up FATE1 high vs. low
ULBP3	UL16 binding protein 3	6q25.1	79465	1.74	4.41	3.22663e-05	0.00145277	up FATE1 high vs. low
PGRMC1	progesterone receptor membrane component 1	Xq24	10857	1.01	4.39	3.49144e-05	0.00151183	up FATE1 high vs. low
DMKN	dermokine	19q13.12	93099	2.74	4.36	3.81901e-05	0.00163027	up FATE1 high vs. low
HOXC9	homeobox C9	12q13.13	3225	1.55	4.36	3.84161e-05	0.00163222	up FATE1 high vs. low
IL1R2	interleukin 1 receptor type 2	2q11.2	7850	1.88	4.35	4.07046e-05	0.00170543	up FATE1 high vs. low
DIRC3	disrupted in renal carcinoma 3	2q35	729582	1.32	4.34	4.09699e-05	0.00170629	up FATE1 high vs. low
HIST1H3E	histone cluster 1 H3 family member e	6p22.2	8353	1.21	4.34	4.18455e-05	0.00170629	up FATE1 high vs. low
TMEM105	TMEM105 long non-coding RNA	17q25.3	284186	1.9	4.34	4.18563e-05	0.00170629	up FATE1 high vs. low
PI16	peptidase inhibitor 16	6p21.2	221476	1.69	4.33	4.31686e-05	0.00173011	up FATE1 high vs. low
IDI1	isopentenyl-diphosphate delta isomerase 1	10p15.3	3422	1.43	4.33	4.32054e-05	0.00173011	up FATE1 high vs. low
ENC1	ectodermal-neural cortex 1	5q13.3	8507	1.53	4.32	4.51958e-05	0.00177064	up FATE1 high vs. low
TMEM191A	transmembrane protein 191A (pseudogene)	22q11.21	84222	1.11	4.31	4.68659e-05	0.00181253	up FATE1 high vs. low
MUC12	mucin 12, cell surface associated	7q22.1	10071	1.8	4.29	4.92975e-05	0.00187103	up FATE1 high vs. low
GREM2	gremlin 2, DAN family BMP antagonist	1q43	64388	3.1	4.28	5.17624e-05	0.00191202	up FATE1 high vs. low
TLL2	tolloid like 2	10q24.1	7093	1.89	4.28	5.22017e-05	0.00192041	up FATE1 high vs. low
LRRC75A	leucine rich repeat containing 75A	17p11.2	388341	1.41	4.27	5.30557e-05	0.00193609	up FATE1 high vs. low
HSD17B7	hydroxysteroid 17-beta dehydrogenase 7	1q23.3	51478	1.09	4.26	5.51297e-05	0.00198772	up FATE1 high vs. low
HMGCS1	3-hydroxy-3-methylglutaryl-CoA synthase 1	5p12	3157	1.81	4.26	5.6194e-05	0.0020043	up FATE1 high vs. low
FARP1	FERM, ARH/RhoGEF and pleckstrin domain protein 1	13q32.2	10160	1.14	4.25	5.7617e-05	0.00204482	up FATE1 high vs. low
CHRNA7	cholinergic receptor nicotinic alpha 7 subunit	15q13.3	1139	2.59	4.25	5.84874e-05	0.00205691	up FATE1 high vs. low
XKR4	XK related 4	8q12.1	114786	1.68	4.25	5.86397e-05	0.00205691	up FATE1 high vs. low
CCDC69	coiled-coil domain containing 69	5q33.1	26112	1.16	4.24	5.98791e-05	0.00208204	up FATE1 high vs. low
FGFR4	fibroblast growth factor receptor 4	5q35.2	2264	2.46	4.23	6.09056e-05	0.00210378	up FATE1 high vs. low
SLC2A14	solute carrier family 2 member 14	12p13.31	144195	1.47	4.23	6.14018e-05	0.00211285	up FATE1 high vs. low
IL17D	interleukin 17D	13q12.11	53342	1.52	4.23	6.29267e-05	0.00215648	up FATE1 high vs. low
ASMT	acetylserotonin O-methyltransferase	Xp22.33 and Yp11.2	438	1.93	4.22	6.39867e-05	0.00215648	up FATE1 high vs. low
SLC26A2	solute carrier family 26 member 2	5q32	1836	1.4	4.22	6.43821e-05	0.00215648	up FATE1 high vs. low
CD83	CD83 molecule	6p23	9308	1.43	4.21	6.76566e-05	0.00219766	up FATE1 high vs. low
DTX1	deltex E3 ubiquitin ligase 1	12q24.13	1840	1.77	4.21	6.77518e-05	0.00219766	up FATE1 high vs. low
HIST1H2BC	histone cluster 1 H2B family member c	6p22.2	8347	1.68	4.2	6.8937e-05	0.00222019	up FATE1 high vs. low
VGF	VGF nerve growth factor inducible	7q22.1	7425	3.24	4.2	6.96642e-05	0.00222775	up FATE1 high vs. low
MVK	mevalonate kinase	12q24.11	4598	1.24	4.19	7.13019e-05	0.00226412	up FATE1 high vs. low
AXDND1	axonemal dynein light chain domain containing 1	1q25.2	126859	1.64	4.19	7.20394e-05	0.0022716	up FATE1 high vs. low
VWCE	von Willebrand factor C and EGF domains	11q12.2	220001	1.15	4.19	7.28497e-05	0.00228918	up FATE1 high vs. low
GPR12	G protein-coupled receptor 12	13q12.13	2835	2.34	4.17	7.59662e-05	0.00237276	up FATE1 high vs. low
SLC31A2	solute carrier family 31 member 2	9q32	1318	1.12	4.17	7.74233e-05	0.00239957	up FATE1 high vs. low
IFI27L2	interferon alpha inducible protein 27 like 2	14q32.12	83982	1.02	4.16	7.93164e-05	0.00243665	up FATE1 high vs. low
THSD7B	thrombospondin type 1 domain containing 7B	2q22.1	80731	2.2	4.16	7.94276e-05	0.00243665	up FATE1 high vs. low
HCRTR2	hypocretin receptor 2	6p12.1	3062	2.67	4.16	8.03365e-05	0.00244973	up FATE1 high vs. low
FITM1	fat storage inducing transmembrane protein 1	14q12	161247	1.76	4.15	8.37321e-05	0.00250088	up FATE1 high vs. low
KCNJ14	potassium voltage-gated channel subfamily J member 14	19q13.33	3770	1.06	4.14	8.63901e-05	0.00254728	up FATE1 high vs. low
SCARB1	scavenger receptor class B member 1	12q24.31	949	1.44	4.14	8.70971e-05	0.00255199	up FATE1 high vs. low
LMX1B	LIM homeobox transcription factor 1 beta	9q33.3	4010	2.76	4.13	8.78373e-05	0.00255601	up FATE1 high vs. low
HSD3B2	hydroxy-delta-5-steroid dehydrogenase, 3 beta- and steroid delta-isomerase 2	1p12	3284	3.34	4.11	9.46107e-05	0.00272681	up FATE1 high vs. low
CYP21A2	cytochrome P450 family 21 subfamily A member 2	6p21.33	1589	2.53	4.11	9.69582e-05	0.00275932	up FATE1 high vs. low
ST8SIA1	ST8 alpha-N-acetyl-neuraminide alpha-2,8-sialyltransferase 1	12p12.1	6489	1.9	4.09	0.000101889	0.00283719	up FATE1 high vs. low
SCEL	sciellin	13q22.3	8796	1.9	4.09	0.000102878	0.00284134	up FATE1 high vs. low
FBN2	fibrillin 2	5q23.3	2201	1.92	4.08	0.000104843	0.00286653	up FATE1 high vs. low
KLF17	Kruppel like factor 17	1p34.1	128209	1.74	4.08	0.000106166	0.00287889	up FATE1 high vs. low
CTXN2	cortexin 2	15q21.1	399697	1.17	4.06	0.0001126	0.00298235	up FATE1 high vs. low
FAM225A	family with sequence similarity 225 member A	9q32	286333	1.78	4.06	0.000113034	0.00298235	up FATE1 high vs. low
FSCN1	fascin actin-bundling protein 1	7p22.1	6624	1.49	4.06	0.000115645	0.00300741	up FATE1 high vs. low
TNFAIP3	TNF alpha induced protein 3	6q23.3	7128	1.13	4.05	0.000118377	0.00304731	up FATE1 high vs. low
SLC51A	solute carrier family 51 alpha subunit	3q29	200931	2.42	4.05	0.000118909	0.00304731	up FATE1 high vs. low
DGCR9	DiGeorge syndrome critical region gene 9	22q11.21	25787	1.35	4.05	0.000119197	0.00304731	up FATE1 high vs. low
KAZN	kazrin, periplakin interacting protein	1p36.21	23254	1.58	4.05	0.000119468	0.00304731	up FATE1 high vs. low
HIST1H4H	histone cluster 1 H4 family member h	6p22.2	8365	1.41	4.05	0.000119537	0.00304731	up FATE1 high vs. low
SBK1	SH3 domain binding kinase 1	16p12.1	388228	1.52	4.03	0.000126899	0.00314168	up FATE1 high vs. low
NAP1L3	nucleosome assembly protein 1 like 3	Xq21.32	4675	1.84	4.02	0.000129639	0.00318504	up FATE1 high vs. low
DGKI	diacylglycerol kinase iota	7q33	9162	1.2	4.02	0.000132522	0.00323264	up FATE1 high vs. low
SLC22A17	solute carrier family 22 member 17	14q11.2	51310	1.6	4.01	0.00013562	0.00327292	up FATE1 high vs. low
MSMO1	methylsterol monooxygenase 1	4q32.3	6307	1.59	4.01	0.000138251	0.00332755	up FATE1 high vs. low
SLC4A10	solute carrier family 4 member 10	2q24.2	57282	2.44	4	0.000140879	0.00337287	up FATE1 high vs. low
HAR1B	highly accelerated region 1B	20q13.33	768097	1.89	3.99	0.000143712	0.00341359	up FATE1 high vs. low
CHRFAM7A	CHRNA7 (exons 5-10) and FAM7A (exons A-E) fusion	15q13.2	89832	2.23	3.99	0.000147079	0.00346629	up FATE1 high vs. low
SLC30A10	solute carrier family 30 member 10	1q41	55532	2.75	3.97	0.00015616	0.00360519	up FATE1 high vs. low
SOX30	SRY-box 30	5q33.3	11063	1.29	3.97	0.000157963	0.00363754	up FATE1 high vs. low
NSG1	neuronal vesicle trafficking associated 1	4p16.3	27065	3.05	3.96	0.000159476	0.00365973	up FATE1 high vs. low
OSGIN1	oxidative stress induced growth inhibitor 1	16q23.3	29948	1.09	3.96	0.00016307	0.00368516	up FATE1 high vs. low
FAM225B	family with sequence similarity 225 member B	9q32	100128385	1.72	3.96	0.000163589	0.00368516	up FATE1 high vs. low
TACR2	tachykinin receptor 2	10q22.1	6865	1.34	3.95	0.000166196	0.00369549	up FATE1 high vs. low
NRTN	neurturin	19p13.3	4902	1.66	3.95	0.000168141	0.00371964	up FATE1 high vs. low
PNLIPRP2	pancreatic lipase related protein 2 (gene/pseudogene)	10q25.3	5408	1.87	3.95	0.000168189	0.00371964	up FATE1 high vs. low
ABCB4	ATP binding cassette subfamily B member 4	7q21.12	5244	2.41	3.95	0.000170639	0.00374823	up FATE1 high vs. low
KCNK12	potassium two pore domain channel subfamily K member 12	2p16.3	56660	1.78	3.94	0.000172416	0.00374886	up FATE1 high vs. low
CYP1A1	cytochrome P450 family 1 subfamily A member 1	15q24.1	1543	1.26	3.94	0.000172774	0.00374886	up FATE1 high vs. low
ZDHHC19	zinc finger DHHC-type containing 19	3q29	131540	2.42	3.94	0.000172905	0.00374886	up FATE1 high vs. low
XYLT1	xylosyltransferase 1	16p12.3	64131	1.13	3.94	0.000173154	0.00374886	up FATE1 high vs. low
SULF2	sulfatase 2	20q13.12	55959	1.17	3.94	0.000174191	0.00375748	up FATE1 high vs. low
ETV4	ETS variant 4	17q21.31	2118	2.3	3.94	0.000174382	0.00375748	up FATE1 high vs. low
KCNG1	potassium voltage-gated channel modifier subfamily G member 1	20q13.13	3755	2.23	3.94	0.000174946	0.00376068	up FATE1 high vs. low
PLPPR1	phospholipid phosphatase related 1	9q31.1	54886	2.6	3.94	0.00017641	0.00378317	up FATE1 high vs. low
CHRNA3	cholinergic receptor nicotinic alpha 3 subunit	15q25.1	1136	1.84	3.93	0.000177367	0.00378574	up FATE1 high vs. low
RHCG	Rh family C glycoprotein	15q26.1	51458	3.83	3.93	0.000178879	0.00380465	up FATE1 high vs. low
C1QL2	complement C1q like 2	2q14.2	165257	1.48	3.93	0.000179094	0.00380465	up FATE1 high vs. low
MLXIPL	MLX interacting protein like	7q11.23	51085	2.23	3.93	0.000181457	0.00383684	up FATE1 high vs. low
NAT16	N-acetyltransferase 16 (putative)	7q22.1	375607	2.14	3.93	0.000182493	0.00384887	up FATE1 high vs. low
AGBL4	ATP/GTP binding protein like 4	1p33	84871	1.13	3.91	0.000191053	0.00397475	up FATE1 high vs. low
HMGCR	3-hydroxy-3-methylglutaryl-CoA reductase	5q13.3	3156	1.27	3.91	0.00019342	0.00399641	up FATE1 high vs. low
ACAT2	acetyl-CoA acetyltransferase 2	6q25.3	39	1.66	3.9	0.000197672	0.00407006	up FATE1 high vs. low
PLEK2	pleckstrin 2	14q23.3-q24.1	26499	1.88	3.89	0.000203359	0.00414337	up FATE1 high vs. low
IL13RA2	interleukin 13 receptor subunit alpha 2	Xq23	3598	2.69	3.89	0.000203737	0.00414337	up FATE1 high vs. low
JAKMIP2	janus kinase and microtubule interacting protein 2	5q32	9832	2.14	3.89	0.000206123	0.00416382	up FATE1 high vs. low
DHCR7	7-dehydrocholesterol reductase	11q13.4	1717	1.35	3.89	0.000207665	0.00418564	up FATE1 high vs. low
MDGA2	MAM domain containing glycosylphosphatidylinositol anchor 2	14q21.3	161357	1.82	3.88	0.000216244	0.00428226	up FATE1 high vs. low
RTN1	reticulon 1	14q23.1	6252	1.54	3.87	0.000225321	0.00445225	up FATE1 high vs. low
HOXD10	homeobox D10	2q31.1	3236	1.77	3.86	0.000226008	0.0044545	up FATE1 high vs. low
SYP	synaptophysin	Xp11.23	6855	2.04	3.86	0.000226419	0.0044545	up FATE1 high vs. low
TBX5	T-box 5	12q24.21	6910	1.88	3.85	0.000234083	0.00455577	up FATE1 high vs. low
ZNF114	zinc finger protein 114	19q13.33	163071	1.58	3.85	0.000235627	0.0045755	up FATE1 high vs. low
CACNB2	calcium voltage-gated channel auxiliary subunit beta 2	10p12.33-p12.31	783	1.75	3.85	0.000239567	0.00460165	up FATE1 high vs. low
MARCH4	membrane associated ring-CH-type finger 4	2q35	57574	1.43	3.84	0.000244464	0.00464784	up FATE1 high vs. low
INSIG1	insulin induced gene 1	7q36.3	3638	1.32	3.83	0.000254396	0.0047864	up FATE1 high vs. low
RHCE	Rh blood group CcEe antigens	1p36.11	6006	1.38	3.82	0.0002608	0.00487003	up FATE1 high vs. low
FAM71F1	family with sequence similarity 71 member F1	7q32.1	84691	1.21	3.82	0.000260993	0.00487003	up FATE1 high vs. low
PNPLA1	patatin like phospholipase domain containing 1	6p21.31	285848	1.84	3.82	0.000266376	0.00496024	up FATE1 high vs. low
OLFM2	olfactomedin 2	19p13.2	93145	1.61	3.81	0.000270274	0.00500713	up FATE1 high vs. low
ELOVL3	ELOVL fatty acid elongase 3	10q24.32	83401	1.87	3.81	0.000271107	0.00500713	up FATE1 high vs. low
KCNH3	potassium voltage-gated channel subfamily H member 3	12q13.12	23416	1.89	3.8	0.000281568	0.00511796	up FATE1 high vs. low
HIST1H3H	histone cluster 1 H3 family member h	6p22.1	8357	1.35	3.79	0.000291106	0.00524026	up FATE1 high vs. low
SGSM1	small G protein signaling modulator 1	22q11.23	129049	1.43	3.79	0.000291257	0.00524026	up FATE1 high vs. low
DLGAP3	DLG associated protein 3	1p34.3	58512	1.49	3.78	0.00029694	0.00527659	up FATE1 high vs. low
CYSRT1	cysteine rich tail 1	9q34.3	375791	1.03	3.78	0.000298476	0.00527659	up FATE1 high vs. low
GATA4	GATA binding protein 4	8p23.1	2626	2.9	3.78	0.000298873	0.00527659	up FATE1 high vs. low
RGS9BP	regulator of G protein signaling 9 binding protein	19q13.11	388531	1.14	3.78	0.000299107	0.00527659	up FATE1 high vs. low
HOXC8	homeobox C8	12q13.13	3224	1.28	3.77	0.000316431	0.0054965	up FATE1 high vs. low
HIST1H2BK	histone cluster 1 H2B family member k	6p22.1	85236	1.05	3.76	0.00031927	0.0055261	up FATE1 high vs. low
EMX2	empty spiracles homeobox 2	10q26.11	2018	1.71	3.76	0.000320851	0.00553112	up FATE1 high vs. low
SFRP1	secreted frizzled related protein 1	8p11.21	6422	2.4	3.75	0.000328537	0.00561631	up FATE1 high vs. low
VDR	vitamin D receptor	12q13.11	7421	1.17	3.75	0.000328914	0.00561631	up FATE1 high vs. low
CHST8	carbohydrate sulfotransferase 8	19q13.11	64377	2.49	3.75	0.000330634	0.00562445	up FATE1 high vs. low
HOXC5	homeobox C5	12q13.13	3222	1.16	3.75	0.000334594	0.00568114	up FATE1 high vs. low
LINC00473	long intergenic non-protein coding RNA 473	6q27	90632	2.48	3.75	0.000336478	0.00569176	up FATE1 high vs. low
KCNMA1	potassium calcium-activated channel subfamily M alpha 1	10q22.3	3778	1.58	3.74	0.000341932	0.00575432	up FATE1 high vs. low
CNR1	cannabinoid receptor 1	6q15	1268	1.79	3.74	0.00035054	0.00579956	up FATE1 high vs. low
HMX1	H6 family homeobox 1	4p16.1	3166	1.83	3.73	0.000355209	0.00583414	up FATE1 high vs. low
PCK1	phosphoenolpyruvate carboxykinase 1	20q13.31	5105	1.87	3.72	0.000369321	0.0060222	up FATE1 high vs. low
BACH2	BTB domain and CNC homolog 2	6q15	60468	1.13	3.72	0.000373159	0.00607384	up FATE1 high vs. low
CLSTN3	calsyntenin 3	12p13.31	9746	1.05	3.72	0.000375614	0.00608278	up FATE1 high vs. low
IFI27	interferon alpha inducible protein 27	14q32.12	3429	1.58	3.71	0.000383124	0.00614703	up FATE1 high vs. low
LDLR	low density lipoprotein receptor	19p13.2	3949	1.55	3.71	0.000383769	0.00614703	up FATE1 high vs. low
SOGA3	SOGA family member 3	6q22.33	387104	1.52	3.7	0.000391219	0.00622027	up FATE1 high vs. low
PTPRF	protein tyrosine phosphatase receptor type F	1p34.2	5792	1.17	3.7	0.00039445	0.0062299	up FATE1 high vs. low
CPLX2	complexin 2	5q35.2	10814	2.79	3.7	0.000396978	0.00624802	up FATE1 high vs. low
C4orf50	chromosome 4 open reading frame 50	4p16.1	389197	1.52	3.69	0.000403346	0.0063153	up FATE1 high vs. low
SPRR3	small proline rich protein 3	1q21.3	6707	1.62	3.69	0.000408525	0.00637434	up FATE1 high vs. low
BEND5	BEN domain containing 5	1p33	79656	1.18	3.69	0.000411519	0.00639381	up FATE1 high vs. low
C1orf115	chromosome 1 open reading frame 115	1q41	79762	1.57	3.69	0.000413626	0.00639381	up FATE1 high vs. low
QRICH2	glutamine rich 2	17q25.1	84074	1.25	3.68	0.000417823	0.00640892	up FATE1 high vs. low
HIST2H2BE	histone cluster 2 H2B family member e	1q21.2	8349	1.23	3.67	0.000435618	0.00663424	up FATE1 high vs. low
HIST1H3D	histone cluster 1 H3 family member d	6p22.2	8351	1.11	3.67	0.000438374	0.00663424	up FATE1 high vs. low
HMX3	H6 family homeobox 3	10q26.13	340784	2.03	3.66	0.000445299	0.00668311	up FATE1 high vs. low
FOXD4L1	forkhead box D4 like 1	2q14.1	200350	1.11	3.66	0.000457998	0.0067861	up FATE1 high vs. low
IGFBPL1	insulin like growth factor binding protein like 1	9p13.1	347252	1.1	3.65	0.000461499	0.00679109	up FATE1 high vs. low
EBP	EBP cholestenol delta-isomerase	Xp11.23	10682	1.08	3.64	0.000477506	0.0069253	up FATE1 high vs. low
TMPRSS9	transmembrane serine protease 9	19p13.3	360200	1.61	3.64	0.000480913	0.00695242	up FATE1 high vs. low
TMEM270	transmembrane protein 270	7q11.23	135886	1.1	3.63	0.000504538	0.00719058	up FATE1 high vs. low
CCDC73	coiled-coil domain containing 73	11p13	493860	1.03	3.63	0.000507309	0.00720716	up FATE1 high vs. low
SPATA21	spermatogenesis associated 21	1p36.13	374955	1.13	3.62	0.00050809	0.00720716	up FATE1 high vs. low
RYR3	ryanodine receptor 3	15q13.3-q14	6263	1.11	3.62	0.000515454	0.00726606	up FATE1 high vs. low
HOXC13	homeobox C13	12q13.13	3229	2.23	3.61	0.000527073	0.00734971	up FATE1 high vs. low
CDC25C	cell division cycle 25C	5q31.2	995	1.25	3.61	0.000534881	0.00742253	up FATE1 high vs. low
IGDCC4	immunoglobulin superfamily DCC subclass member 4	15q22.31	57722	1.23	3.61	0.000536313	0.00742253	up FATE1 high vs. low
TNXB	tenascin XB	6p21.33-p21.32	7148	1.61	3.6	0.000547009	0.00752343	up FATE1 high vs. low
DNAH5	dynein axonemal heavy chain 5	5p15.2	1767	1.45	3.6	0.000555535	0.00759739	up FATE1 high vs. low
BICDL1	BICD family like cargo adaptor 1	12q24.23	92558	1.2	3.58	0.000583961	0.00788776	up FATE1 high vs. low
VPREB3	V-set pre-B cell surrogate light chain 3	22q11.23|22q11	29802	2.22	3.58	0.000595621	0.00800938	up FATE1 high vs. low
LHX2	LIM homeobox 2	9q33.3	9355	1.75	3.57	0.000607604	0.00813426	up FATE1 high vs. low
ASB4	ankyrin repeat and SOCS box containing 4	7q21.3	51666	2.84	3.56	0.000629173	0.00831235	up FATE1 high vs. low
SHOC1	shortage in chiasmata 1	9q31.3	158401	2.84	3.56	0.000631624	0.00832044	up FATE1 high vs. low
WNT10B	Wnt family member 10B	12q13.12	7480	1.71	3.56	0.000633039	0.00832695	up FATE1 high vs. low
SRL	sarcalumenin	16p13.3	6345	1.09	3.55	0.00064413	0.00842387	up FATE1 high vs. low
KLHL29	kelch like family member 29	2p24.1	114818	1.09	3.55	0.000660703	0.00854186	up FATE1 high vs. low
ZMAT4	zinc finger matrin-type 4	8p11.21	79698	1.09	3.54	0.00067946	0.0087097	up FATE1 high vs. low
SLC44A4	solute carrier family 44 member 4	6p21.33	80736	1.54	3.53	0.000684685	0.00875188	up FATE1 high vs. low
CELF4	CUGBP Elav-like family member 4	18q12.2	56853	1.55	3.53	0.000702817	0.00891961	up FATE1 high vs. low
TAFA5	TAFA chemokine like family member 5	22q13.32	25817	2.04	3.53	0.000705049	0.00891961	up FATE1 high vs. low
DKFZp779M0652	uncharacterized DKFZp779M0652	11p11.2	374387	1.07	3.52	0.000706529	0.00891961	up FATE1 high vs. low
RHOU	ras homolog family member U	1q42.13	58480	1.27	3.52	0.000709002	0.00891961	up FATE1 high vs. low
AIF1L	allograft inflammatory factor 1 like	9q34.12-q34.13	83543	1.35	3.52	0.000709829	0.00891961	up FATE1 high vs. low
BEST4	bestrophin 4	1p34.1	266675	1.2	3.51	0.000741408	0.00920394	up FATE1 high vs. low
SIGLEC11	sialic acid binding Ig like lectin 11	19q13.33	114132	1.81	3.51	0.000752156	0.00923601	up FATE1 high vs. low
CTNND2	catenin delta 2	5p15.2	1501	2.02	3.5	0.000756311	0.0092619	up FATE1 high vs. low
HOXC11	homeobox C11	12q13.13	3227	2.04	3.49	0.000787141	0.0094558	up FATE1 high vs. low
CNGB1	cyclic nucleotide gated channel beta 1	16q21	1258	1.2	3.49	0.000787817	0.0094558	up FATE1 high vs. low
SORCS2	sortilin related VPS10 domain containing receptor 2	4p16.1	57537	1.69	3.48	0.000807616	0.00956656	up FATE1 high vs. low
CITED1	Cbp/p300 interacting transactivator with Glu/Asp rich carboxy-terminal domain 1	Xq13.1	4435	1.3	3.48	0.000816162	0.00964254	up FATE1 high vs. low
GCNA	germ cell nuclear acidic peptidase	Xq13.1	93953	1.09	3.47	0.000849687	0.00989726	up FATE1 high vs. low
CDCA3	cell division cycle associated 3	12p13.31	83461	1.19	3.46	0.000874995	0.0100679	up FATE1 high vs. low
RAET1G	retinoic acid early transcript 1G	6q25.1	353091	1.73	3.46	0.000877513	0.0100679	up FATE1 high vs. low
CPLX3	complexin 3	15q24.1	594855	2.05	3.45	0.000891499	0.0101997	up FATE1 high vs. low
KCNN2	potassium calcium-activated channel subfamily N member 2	5q22.3	3781	1.94	3.45	0.000900232	0.0102607	up FATE1 high vs. low
SRCIN1	SRC kinase signaling inhibitor 1	17q12	80725	1.7	3.44	0.000915	0.0103768	up FATE1 high vs. low
C9orf163	chromosome 9 open reading frame 163	9q34.3	158055	1.02	3.43	0.000944498	0.0105008	up FATE1 high vs. low
SHH	sonic hedgehog signaling molecule	7q36.3	6469	1.94	3.43	0.000966244	0.0106509	up FATE1 high vs. low
SPRR2A	small proline rich protein 2A	1q21.3	6700	1.75	3.43	0.000969335	0.010672	up FATE1 high vs. low
RFX6	regulatory factor X6	6q22.1	222546	1.36	3.42	0.000984958	0.0107784	up FATE1 high vs. low
TEX101	testis expressed 101	19q13.31	83639	1.14	3.42	0.000997523	0.0108123	up FATE1 high vs. low
CDH11	cadherin 11	16q21	1009	1.83	3.42	0.00100119	0.0108123	up FATE1 high vs. low
HAR1A	highly accelerated region 1A	20q13.33	768096	1.6	3.42	0.0010055	0.010822	up FATE1 high vs. low
MREG	melanoregulin	2q35	55686	1.3	3.41	0.00102877	0.0109416	up FATE1 high vs. low
TMEM97	transmembrane protein 97	17q11.2	27346	1.31	3.4	0.00104571	0.0110042	up FATE1 high vs. low
SEMA6D	semaphorin 6D	15q21.1	80031	1.14	3.4	0.00105746	0.0110547	up FATE1 high vs. low
MMP17	matrix metallopeptidase 17	12q24.33	4326	2.09	3.39	0.00109527	0.0113411	up FATE1 high vs. low
LMO3	LIM domain only 3	12p12.3	55885	1.82	3.38	0.001108	0.0114206	up FATE1 high vs. low
SYT7	synaptotagmin 7	11q12.2	9066	1.68	3.37	0.0011513	0.0117598	up FATE1 high vs. low
PNMA2	PNMA family member 2	8p21.2	10687	1.59	3.37	0.00117416	0.0119259	up FATE1 high vs. low
SYTL2	synaptotagmin like 2	11q14.1	54843	1.54	3.36	0.00121031	0.0122008	up FATE1 high vs. low
HOXC10	homeobox C10	12q13.13	3226	2.1	3.35	0.00122977	0.0123522	up FATE1 high vs. low
TNNI3	troponin I3, cardiac type	19q13.42	7137	2.2	3.35	0.00125666	0.0125804	up FATE1 high vs. low
EPO	erythropoietin	7q22.1	2056	1.31	3.34	0.00126499	0.0126069	up FATE1 high vs. low
TP53AIP1	tumor protein p53 regulated apoptosis inducing protein 1	11q24.3	63970	1.23	3.34	0.00128524	0.0127347	up FATE1 high vs. low
LINC00313	long intergenic non-protein coding RNA 313	21q22.3	114038	1.06	3.33	0.00130222	0.0128517	up FATE1 high vs. low
TMEM74B	transmembrane protein 74B	20p13	55321	1.29	3.33	0.0013358	0.0130587	up FATE1 high vs. low
LYVE1	lymphatic vessel endothelial hyaluronan receptor 1	11p15.4	10894	1.31	3.32	0.00135768	0.0131834	up FATE1 high vs. low
SMCP	sperm mitochondria associated cysteine rich protein	1q21.3	4184	1.2	3.32	0.00136072	0.0131877	up FATE1 high vs. low
MYRF	myelin regulatory factor	11q12.2	745	1.12	3.32	0.00137165	0.0132176	up FATE1 high vs. low
KCNN1	potassium calcium-activated channel subfamily N member 1	19p13.11	3780	1.83	3.3	0.00142973	0.0136461	up FATE1 high vs. low
ZNF836	zinc finger protein 836	19q13.41	162962	1.06	3.3	0.00144209	0.013685	up FATE1 high vs. low
RHBDL3	rhomboid like 3	17q11.2	162494	1.76	3.3	0.00144381	0.013685	up FATE1 high vs. low
DPEP1	dipeptidase 1	16q24.3	1800	1.59	3.3	0.00144563	0.013685	up FATE1 high vs. low
NFASC	neurofascin	1q32.1	23114	1.37	3.3	0.00145552	0.013749	up FATE1 high vs. low
HOTAIR	HOX transcript antisense RNA	12q13.13	100124700	1.42	3.29	0.00148289	0.0138277	up FATE1 high vs. low
AGRP	agouti related neuropeptide	16q22.1	181	2.04	3.28	0.00152402	0.014045	up FATE1 high vs. low
GFRA2	GDNF family receptor alpha 2	8p21.3	2675	1.62	3.28	0.00152853	0.014058	up FATE1 high vs. low
IGFN1	immunoglobulin like and fibronectin type III domain containing 1	1q32.1	91156	1.47	3.28	0.00154441	0.0141212	up FATE1 high vs. low
HSD11B2	hydroxysteroid 11-beta dehydrogenase 2	16q22.1	3291	1.37	3.28	0.00154743	0.0141212	up FATE1 high vs. low
GSTT2	glutathione S-transferase theta 2 (gene/pseudogene)	22q11.23	2953	2.35	3.28	0.00154917	0.0141212	up FATE1 high vs. low
RPH3A	rabphilin 3A	12q24.13	22895	1.3	3.28	0.00155478	0.0141414	up FATE1 high vs. low
AQP6	aquaporin 6	12q13.12	363	1.06	3.28	0.00156488	0.0142189	up FATE1 high vs. low
GREB1L	GREB1 like retinoic acid receptor coactivator	18q11.1-q11.2	80000	1.57	3.27	0.00157573	0.0142888	up FATE1 high vs. low
PCP4	Purkinje cell protein 4	21q22.2	5121	2.98	3.27	0.00160051	0.0144411	up FATE1 high vs. low
BCAT1	branched chain amino acid transaminase 1	12p12.1	586	1.13	3.26	0.00161676	0.0145443	up FATE1 high vs. low
GRIK5	glutamate ionotropic receptor kainate type subunit 5	19q13.2	2901	1.46	3.26	0.00162294	0.0145731	up FATE1 high vs. low
RIMS3	regulating synaptic membrane exocytosis 3	1p34.2	9783	1.08	3.26	0.00163709	0.0146525	up FATE1 high vs. low
TBXA2R	thromboxane A2 receptor	19p13.3	6915	1.22	3.26	0.00164364	0.0146739	up FATE1 high vs. low
SQLE	squalene epoxidase	8q24.13	6713	1.35	3.26	0.00164643	0.0146799	up FATE1 high vs. low
GPR3	G protein-coupled receptor 3	1p36.11	2827	1.04	3.26	0.0016512	0.014704	up FATE1 high vs. low
DGCR5	DiGeorge syndrome critical region gene 5	22q11.21	26220	1.53	3.25	0.00166663	0.0147423	up FATE1 high vs. low
CTSV	cathepsin V	9q22.33	1515	1.34	3.25	0.00169411	0.0148726	up FATE1 high vs. low
ZCCHC12	zinc finger CCHC-type containing 12	Xq24	170261	1.92	3.25	0.00169763	0.0148726	up FATE1 high vs. low
HOXA7	homeobox A7	7p15.2	3204	1.15	3.25	0.00170693	0.0149108	up FATE1 high vs. low
GLI1	GLI family zinc finger 1	12q13.3	2735	1.23	3.25	0.00171419	0.0149408	up FATE1 high vs. low
OLIG1	oligodendrocyte transcription factor 1	21q22.11	116448	1.45	3.24	0.001732	0.014978	up FATE1 high vs. low
MMD2	monocyte to macrophage differentiation associated 2	7p22.1	221938	2	3.24	0.00173386	0.014978	up FATE1 high vs. low
DPP10	dipeptidyl peptidase like 10	2q14.1	57628	2.43	3.24	0.00173388	0.014978	up FATE1 high vs. low
CARMIL3	capping protein regulator and myosin 1 linker 3	14q11.2	90668	1.29	3.24	0.00173448	0.014978	up FATE1 high vs. low
ALDOB	aldolase, fructose-bisphosphate B	9q31.1	229	1.75	3.24	0.00174539	0.0150578	up FATE1 high vs. low
HBB	hemoglobin subunit beta	11p15.4	3043	1.3	3.24	0.00176462	0.0151803	up FATE1 high vs. low
RIMKLA	ribosomal modification protein rimK like family member A	1p34.2	284716	1.39	3.23	0.00178263	0.0152992	up FATE1 high vs. low
CNTFR	ciliary neurotrophic factor receptor	9p13.3	1271	1.69	3.23	0.00178352	0.0152992	up FATE1 high vs. low
SPRR2B	small proline rich protein 2B	1q21.3	6701	2.39	3.23	0.00182244	0.0155091	up FATE1 high vs. low
PITX1	paired like homeodomain 1	5q31.1	5307	2.02	3.22	0.00183181	0.0155659	up FATE1 high vs. low
EMX2OS	EMX2 opposite strand/antisense RNA	10q26.11	196047	1.4	3.22	0.00187684	0.0157855	up FATE1 high vs. low
COL26A1	collagen type XXVI alpha 1 chain	7q22.1	136227	2.19	3.21	0.0018989	0.0159028	up FATE1 high vs. low
FCN3	ficolin 3	1p36.11	8547	1.38	3.21	0.00192065	0.0160413	up FATE1 high vs. low
TFR2	transferrin receptor 2	7q22.1	7036	1.64	3.21	0.00192835	0.0160694	up FATE1 high vs. low
TRPM6	transient receptor potential cation channel subfamily M member 6	9q21.13	140803	1.13	3.2	0.0019574	0.0162096	up FATE1 high vs. low
GALNT9	polypeptide N-acetylgalactosaminyltransferase 9	12q24.33	50614	2.11	3.2	0.00195979	0.0162096	up FATE1 high vs. low
RNF165	ring finger protein 165	18q21.1	494470	1.11	3.2	0.0019612	0.0162096	up FATE1 high vs. low
HBA1	hemoglobin subunit alpha 1	16p13.3	3039	1.67	3.2	0.00197044	0.0162703	up FATE1 high vs. low
RORB	RAR related orphan receptor B	9q21.13	6096	1.9	3.2	0.00200133	0.0164354	up FATE1 high vs. low
CLRN3	clarin 3	10q26.2	119467	1.4	3.2	0.00200352	0.0164385	up FATE1 high vs. low
DLGAP5	DLG associated protein 5	14q22.3	9787	1.53	3.19	0.00201822	0.0164601	up FATE1 high vs. low
B4GALNT1	beta-1,4-N-acetyl-galactosaminyltransferase 1	12q13.3	2583	1.39	3.19	0.0020323	0.01651	up FATE1 high vs. low
EMP2	epithelial membrane protein 2	16p13.13	2013	1.02	3.19	0.00204711	0.0165249	up FATE1 high vs. low
ARMC12	armadillo repeat containing 12	6p21.31	221481	1.04	3.18	0.0020831	0.0166536	up FATE1 high vs. low
SULT4A1	sulfotransferase family 4A member 1	22q13.31	25830	1.62	3.17	0.00213624	0.0169329	up FATE1 high vs. low
HOXA10	homeobox A10	7p15.2	3206	1.34	3.17	0.00214044	0.0169329	up FATE1 high vs. low
IFI6	interferon alpha inducible protein 6	1p35.3	2537	1.18	3.17	0.00214139	0.0169329	up FATE1 high vs. low
ZNF711	zinc finger protein 711	Xq21.1	7552	1.88	3.17	0.00217043	0.0170653	up FATE1 high vs. low
HPR	haptoglobin-related protein	16q22.2	3250	1.43	3.17	0.00217633	0.0170835	up FATE1 high vs. low
CEP170B	centrosomal protein 170B	14q32.33	283638	1.05	3.17	0.00219376	0.0171368	up FATE1 high vs. low
C1QL4	complement C1q like 4	12q13.12	338761	1.81	3.16	0.00221128	0.0172071	up FATE1 high vs. low
FUT2	fucosyltransferase 2	19q13.33	2524	1.07	3.16	0.00221663	0.017234	up FATE1 high vs. low
HAO2	hydroxyacid oxidase 2	1p12	51179	1.23	3.16	0.00225322	0.0173215	up FATE1 high vs. low
ATP1A3	ATPase Na+/K+ transporting subunit alpha 3	19q13.2	478	2.16	3.16	0.00225469	0.0173215	up FATE1 high vs. low
JPH3	junctophilin 3	16q24.2	57338	2.54	3.16	0.00226534	0.0173444	up FATE1 high vs. low
LRFN1	leucine rich repeat and fibronectin type III domain containing 1	19q13.2	57622	1.06	3.15	0.00228234	0.0174411	up FATE1 high vs. low
SYNDIG1	synapse differentiation inducing 1	20p11.21	79953	1.91	3.15	0.00228956	0.0174413	up FATE1 high vs. low
CCDC83	coiled-coil domain containing 83	11q14.1-q14.2	220047	1.02	3.15	0.00229433	0.0174483	up FATE1 high vs. low
TUBB3	tubulin beta 3 class III	16q24.3	10381	1.28	3.15	0.00230137	0.0174579	up FATE1 high vs. low
DSCAM	DS cell adhesion molecule	21q22.2	1826	1.65	3.15	0.00230389	0.0174623	up FATE1 high vs. low
PRDM16	PR/SET domain 16	1p36.32	63976	1.12	3.15	0.00231997	0.0175255	up FATE1 high vs. low
MAPK4	mitogen-activated protein kinase 4	18q21.1-q21.2	5596	1.59	3.15	0.0023321	0.017569	up FATE1 high vs. low
FNDC11	fibronectin type III domain containing 11	20q13.33	79025	1.21	3.14	0.00235326	0.0176276	up FATE1 high vs. low
EML6	EMAP like 6	2p16.1	400954	1.33	3.14	0.00237478	0.0177554	up FATE1 high vs. low
PLCG2	phospholipase C gamma 2	16q23.3	5336	1.05	3.14	0.00237591	0.0177554	up FATE1 high vs. low
PDE2A	phosphodiesterase 2A	11q13.4	5138	1.75	3.13	0.00241997	0.0180251	up FATE1 high vs. low
GGT3P	gamma-glutamyltransferase 3 pseudogene	22q11.21	2679	1.03	3.13	0.00244427	0.0181612	up FATE1 high vs. low
FBXW10	F-box and WD repeat domain containing 10	17p11.2	10517	1.32	3.13	0.00246218	0.0182494	up FATE1 high vs. low
SLC22A3	solute carrier family 22 member 3	6q25.3	6581	1.46	3.12	0.00251659	0.0185011	up FATE1 high vs. low
WFIKKN1	WAP, follistatin/kazal, immunoglobulin, kunitz and netrin domain containing 1	16p13.3	117166	1.08	3.12	0.00252927	0.0185793	up FATE1 high vs. low
ZDHHC22	zinc finger DHHC-type containing 22	14q24.3	283576	1.4	3.12	0.00254876	0.0186468	up FATE1 high vs. low
SPRR1A	small proline rich protein 1A	1q21.3	6698	2.73	3.12	0.00255281	0.0186613	up FATE1 high vs. low
PVALB	parvalbumin	22q12.3	5816	1.89	3.11	0.00257206	0.0187264	up FATE1 high vs. low
PDE4D	phosphodiesterase 4D	5q11.2-q12.1	5144	1.1	3.11	0.00261331	0.0189161	up FATE1 high vs. low
OTULINL	OTU deubiquitinase with linear linkage specificity like	5p15.2	54491	1.01	3.1	0.00264152	0.0190437	up FATE1 high vs. low
PLXNA4	plexin A4	7q32.3	91584	1.51	3.1	0.00266278	0.0191521	up FATE1 high vs. low
LMAN1L	lectin, mannose binding 1 like	15q24.1	79748	1.79	3.1	0.00270329	0.0192784	up FATE1 high vs. low
FOXN4	forkhead box N4	12q24.11	121643	1.07	3.09	0.00272176	0.0193382	up FATE1 high vs. low
AFF3	AF4/FMR2 family member 3	2q11.2	3899	1.6	3.09	0.00273587	0.0193584	up FATE1 high vs. low
CAMK2B	calcium/calmodulin dependent protein kinase II beta	7p13	816	1.34	3.09	0.00274787	0.0194147	up FATE1 high vs. low
NR4A3	nuclear receptor subfamily 4 group A member 3	9q31.1	8013	1.47	3.09	0.00275884	0.0194147	up FATE1 high vs. low
LAMC3	laminin subunit gamma 3	9q34.12	10319	1.76	3.09	0.00276762	0.0194476	up FATE1 high vs. low
PNMA8B	PNMA family member 8B	19q13.32	57469	1.3	3.09	0.00278926	0.0195484	up FATE1 high vs. low
TMEM151A	transmembrane protein 151A	11q13.2	256472	1.64	3.08	0.00281278	0.0196264	up FATE1 high vs. low
CACNG2	calcium voltage-gated channel auxiliary subunit gamma 2	22q12.3	10369	1.42	3.08	0.00288414	0.0199856	up FATE1 high vs. low
TENM2	teneurin transmembrane protein 2	5q34	57451	1.26	3.07	0.00290446	0.0200956	up FATE1 high vs. low
CACNA1G	calcium voltage-gated channel subunit alpha1 G	17q21.33	8913	1.64	3.07	0.0029353	0.020278	up FATE1 high vs. low
PRKAR2B	protein kinase cAMP-dependent type II regulatory subunit beta	7q22.3	5577	1.2	3.07	0.00294513	0.0202998	up FATE1 high vs. low
DLX6	distal-less homeobox 6	7q21.3	1750	1.73	3.06	0.00300078	0.0205422	up FATE1 high vs. low
WNT5A	Wnt family member 5A	3p14.3	7474	1.23	3.06	0.00302097	0.0206336	up FATE1 high vs. low
EYA4	EYA transcriptional coactivator and phosphatase 4	6q23.2	2070	1.59	3.05	0.00306705	0.0208382	up FATE1 high vs. low
PDX1	pancreatic and duodenal homeobox 1	13q12.2	3651	1.65	3.05	0.00308966	0.0209133	up FATE1 high vs. low
LRRC66	leucine rich repeat containing 66	4q12	339977	1.18	3.05	0.00310964	0.0209858	up FATE1 high vs. low
C10orf82	chromosome 10 open reading frame 82	10q25.3	143379	2.16	3.05	0.00314174	0.0211394	up FATE1 high vs. low
IL32	interleukin 32	16p13.3	9235	1.24	3.04	0.00316609	0.0212006	up FATE1 high vs. low
SLC13A3	solute carrier family 13 member 3	20q13.12	64849	1.55	3.04	0.00316724	0.0212006	up FATE1 high vs. low
BMP7	bone morphogenetic protein 7	20q13.31	655	2.19	3.04	0.00317697	0.02125	up FATE1 high vs. low
SLC9A2	solute carrier family 9 member A2	2q12.1	6549	1.73	3.04	0.00318623	0.0212643	up FATE1 high vs. low
TLX3	T cell leukemia homeobox 3	5q35.1	30012	1.39	3.04	0.0031885	0.0212643	up FATE1 high vs. low
LRRC10B	leucine rich repeat containing 10B	11q12.2	390205	1.12	3.04	0.00320358	0.0212989	up FATE1 high vs. low
SPC25	SPC25 component of NDC80 kinetochore complex	2q24.3	57405	1.28	3.03	0.00329474	0.0216379	up FATE1 high vs. low
DDC	dopa decarboxylase	7p12.2-p12.1	1644	1.58	3.03	0.00332889	0.0218463	up FATE1 high vs. low
MYH1	myosin heavy chain 1	17p13.1	4619	1.05	3.03	0.00333441	0.0218509	up FATE1 high vs. low
GDF10	growth differentiation factor 10	10q11.22	2662	1.81	3.02	0.00339901	0.0221026	up FATE1 high vs. low
ADGRB1	adhesion G protein-coupled receptor B1	8q24.3	575	2.39	3.02	0.00343798	0.0222238	up FATE1 high vs. low
LPA	lipoprotein(a)	6q25.3-q26	4018	1.66	3.01	0.00345431	0.0222976	up FATE1 high vs. low
SIK1	salt inducible kinase 1	21q22.3	150094	1.06	3.01	0.00348612	0.0224111	up FATE1 high vs. low
MARK1	microtubule affinity regulating kinase 1	1q41	4139	1.19	3.01	0.00354249	0.022682	up FATE1 high vs. low
ABCA13	ATP binding cassette subfamily A member 13	7p12.3	154664	1.58	3	0.00359315	0.0228998	up FATE1 high vs. low
INSYN1	inhibitory synaptic factor 1	15q24.1	388135	1.49	3	0.00362164	0.0229842	up FATE1 high vs. low
PCDHA5	protocadherin alpha 5	5q31.3	56143	1.4	3	0.00363985	0.0230674	up FATE1 high vs. low
INA	internexin neuronal intermediate filament protein alpha	10q24.33	9118	2.1	2.99	0.00366005	0.0231753	up FATE1 high vs. low
APOD	apolipoprotein D	3q29	347	1.42	2.99	0.00366886	0.0231753	up FATE1 high vs. low
SAA4	serum amyloid A4, constitutive	11p15.1	6291	1.22	2.98	0.00379138	0.0236143	up FATE1 high vs. low
C11orf86	chromosome 11 open reading frame 86	11q13.2	254439	1.43	2.98	0.00380395	0.0236601	up FATE1 high vs. low
PLA2R1	phospholipase A2 receptor 1	2q24.2	22925	1.13	2.98	0.00383912	0.0237147	up FATE1 high vs. low
RAET1E	retinoic acid early transcript 1E	6q25.1	135250	1.48	2.98	0.00386207	0.0237765	up FATE1 high vs. low
GREB1	growth regulating estrogen receptor binding 1	2p25.1	9687	1.39	2.97	0.00392287	0.0239391	up FATE1 high vs. low
WNT6	Wnt family member 6	2q35	7475	1.59	2.96	0.0040073	0.0243721	up FATE1 high vs. low
FBXL16	F-box and leucine rich repeat protein 16	16p13.3	146330	1.62	2.96	0.00406655	0.0245577	up FATE1 high vs. low
HBA2	hemoglobin subunit alpha 2	16p13.3	3040	1.11	2.96	0.00408976	0.0246302	up FATE1 high vs. low
CYP11A1	cytochrome P450 family 11 subfamily A member 1	15q24.1	1583	1.44	2.95	0.00412389	0.0247566	up FATE1 high vs. low
SLC17A7	solute carrier family 17 member 7	19q13.33	57030	1.28	2.95	0.00422374	0.0250488	up FATE1 high vs. low
NEK6	NIMA related kinase 6	9q33.3	10783	1.29	2.94	0.00425092	0.0251729	up FATE1 high vs. low
SDK1	sidekick cell adhesion molecule 1	7p22.2	221935	1.74	2.94	0.00429163	0.0253518	up FATE1 high vs. low
ANG	angiogenin	14q11.2	283	1.11	2.94	0.00435463	0.0256069	up FATE1 high vs. low
SLC38A8	solute carrier family 38 member 8	16q23.3	146167	1.15	2.93	0.00441416	0.0258729	up FATE1 high vs. low
GNRHR	gonadotropin releasing hormone receptor	4q13.2	2798	2.03	2.92	0.0044883	0.0261719	up FATE1 high vs. low
AMH	anti-Mullerian hormone	19p13.3	268	1.45	2.92	0.00451675	0.0262531	up FATE1 high vs. low
CARTPT	CART prepropeptide	5q13.2	9607	1.24	2.92	0.00456518	0.0264067	up FATE1 high vs. low
FLRT2	fibronectin leucine rich transmembrane protein 2	14q31.3	23768	1.57	2.91	0.0046322	0.0267012	up FATE1 high vs. low
ICAM5	intercellular adhesion molecule 5	19p13.2	7087	1.87	2.91	0.00471116	0.0270102	up FATE1 high vs. low
CDKN3	cyclin dependent kinase inhibitor 3	14q22.2	1033	1.09	2.91	0.0047427	0.0270966	up FATE1 high vs. low
CIB4	calcium and integrin binding family member 4	2p23.3	130106	1.34	2.89	0.00494474	0.0278813	up FATE1 high vs. low
EPOP	elongin BC and polycomb repressive complex 2 associated protein	17q12	100170841	1.05	2.89	0.00496682	0.0279757	up FATE1 high vs. low
TNFSF13B	TNF superfamily member 13b	13q33.3	10673	1.33	2.89	0.00496768	0.0279757	up FATE1 high vs. low
KCND3	potassium voltage-gated channel subfamily D member 3	1p13.2	3752	1.38	2.88	0.00506248	0.0282809	up FATE1 high vs. low
PAX7	paired box 7	1p36.13	5081	1.01	2.88	0.00509662	0.0284015	up FATE1 high vs. low
OTOF	otoferlin	2p23.3	9381	1.22	2.88	0.00511345	0.0284602	up FATE1 high vs. low
HOXB13	homeobox B13	17q21.32	10481	1.98	2.88	0.00513764	0.0285597	up FATE1 high vs. low
HOXA11	homeobox A11	7p15.2	3207	1.6	2.87	0.00524121	0.028935	up FATE1 high vs. low
FMO1	flavin containing monooxygenase 1	1q24.3	2326	1.63	2.87	0.00525441	0.028935	up FATE1 high vs. low
KCNC1	potassium voltage-gated channel subfamily C member 1	11p15.1	3746	1.48	2.87	0.00525632	0.028935	up FATE1 high vs. low
SYT12	synaptotagmin 12	11q13.2	91683	1.3	2.87	0.00531619	0.0290583	up FATE1 high vs. low
FBLN1	fibulin 1	22q13.31	2192	1.36	2.86	0.00541717	0.0293364	up FATE1 high vs. low
KIF26A	kinesin family member 26A	14q32.33	26153	1.39	2.86	0.00548286	0.0295672	up FATE1 high vs. low
SLC35F1	solute carrier family 35 member F1	6q22.2-q22.31	222553	1.14	2.85	0.0054904	0.0295703	up FATE1 high vs. low
CBS	cystathionine-beta-synthase	21q22.3	875	1.61	2.85	0.00557064	0.0297602	up FATE1 high vs. low
ZNF385A	zinc finger protein 385A	12q13.13	25946	1.03	2.85	0.0055859	0.0298201	up FATE1 high vs. low
MAGED4B	MAGE family member D4B	Xp11.22	81557	1.81	2.84	0.00565448	0.0301308	up FATE1 high vs. low
TMEM132B	transmembrane protein 132B	12q24.31-q24.32	114795	1.29	2.84	0.00567121	0.0301905	up FATE1 high vs. low
HES6	hes family bHLH transcription factor 6	2q37.3	55502	1.28	2.84	0.00568191	0.0301942	up FATE1 high vs. low
RIMBP2	RIMS binding protein 2	12q24.33	23504	2.03	2.84	0.0057108	0.0303183	up FATE1 high vs. low
CCDC178	coiled-coil domain containing 178	18q12.1	374864	1.41	2.84	0.00578227	0.030566	up FATE1 high vs. low
SLC8A3	solute carrier family 8 member A3	14q24.2	6547	1.13	2.83	0.00587842	0.0308222	up FATE1 high vs. low
IL17B	interleukin 17B	5q32	27190	1.17	2.83	0.00592051	0.0309175	up FATE1 high vs. low
WSCD1	WSC domain containing 1	17p13.2	23302	1.07	2.82	0.00610598	0.0313969	up FATE1 high vs. low
INHA	inhibin subunit alpha	2q35	3623	1.72	2.82	0.0061191	0.0314465	up FATE1 high vs. low
IGSF5	immunoglobulin superfamily member 5	21q22.2	150084	1.4	2.81	0.0062681	0.0319942	up FATE1 high vs. low
LINC01587	long intergenic non-protein coding RNA 1587	4p16.2	10141	1.36	2.81	0.0062814	0.0320127	up FATE1 high vs. low
CST2	cystatin SA	20p11.21	1470	2.16	2.81	0.00628234	0.0320127	up FATE1 high vs. low
HOXA11-AS	HOXA11 antisense RNA	7p15.2	221883	1.7	2.8	0.00642886	0.0324126	up FATE1 high vs. low
PRR7	proline rich 7, synaptic	5q35.3	80758	1.16	2.8	0.00646313	0.032531	up FATE1 high vs. low
AK5	adenylate kinase 5	1p31.1	26289	1.61	2.79	0.00652735	0.0327402	up FATE1 high vs. low
CNNM1	cyclin and CBS domain divalent metal cation transport mediator 1	10q24.2	26507	1.89	2.79	0.00661042	0.0329462	up FATE1 high vs. low
NPAS1	neuronal PAS domain protein 1	19q13.32	4861	1.07	2.79	0.00666013	0.0330643	up FATE1 high vs. low
SLC4A1	solute carrier family 4 member 1 (Diego blood group)	17q21.31	6521	1.29	2.78	0.00679579	0.0333259	up FATE1 high vs. low
NTN5	netrin 5	19q13.33	126147	1.18	2.77	0.00688699	0.0336901	up FATE1 high vs. low
HOXB8	homeobox B8	17q21.32	3218	1.31	2.77	0.00696262	0.0339317	up FATE1 high vs. low
POU3F1	POU class 3 homeobox 1	1p34.3	5453	1.55	2.77	0.00702056	0.0340779	up FATE1 high vs. low
CILP	cartilage intermediate layer protein	15q22.31	8483	1.34	2.77	0.00704182	0.0340791	up FATE1 high vs. low
SHC4	SHC adaptor protein 4	15q21.1	399694	1.08	2.76	0.00714948	0.0342372	up FATE1 high vs. low
SLIT2	slit guidance ligand 2	4p15.31	9353	1.64	2.76	0.0072321	0.0344822	up FATE1 high vs. low
LRCH2	leucine rich repeats and calponin homology domain containing 2	Xq23	57631	1.28	2.76	0.00725816	0.0345532	up FATE1 high vs. low
CHRNA4	cholinergic receptor nicotinic alpha 4 subunit	20q13.33	1137	2.07	2.75	0.00732779	0.0347567	up FATE1 high vs. low
SEZ6L	seizure related 6 homolog like	22q12.1	23544	1.58	2.75	0.00738918	0.0349094	up FATE1 high vs. low
TMEM189-UBE2V1	TMEM189-UBE2V1 readthrough	20q13.13	387522	1.03	2.75	0.00739856	0.0349094	up FATE1 high vs. low
LRFN2	leucine rich repeat and fibronectin type III domain containing 2	6p21.2-p21.1	57497	1.25	2.73	0.00769846	0.0359868	up FATE1 high vs. low
KCNK3	potassium two pore domain channel subfamily K member 3	2p23.3	3777	1.01	2.73	0.00784668	0.0364163	up FATE1 high vs. low
TAF7L	TATA-box binding protein associated factor 7 like	Xq22.1	54457	1.14	2.72	0.00792505	0.0366297	up FATE1 high vs. low
CLEC4M	C-type lectin domain family 4 member M	19p13.2	10332	1.87	2.72	0.00801814	0.0369844	up FATE1 high vs. low
APOBEC2	apolipoprotein B mRNA editing enzyme catalytic subunit 2	6p21.1	10930	1.15	2.72	0.00804441	0.0370678	up FATE1 high vs. low
WSCD2	WSC domain containing 2	12q23.3	9671	1.34	2.71	0.0082811	0.0378258	up FATE1 high vs. low
ZNF536	zinc finger protein 536	19q12	9745	1.76	2.71	0.00834291	0.0379442	up FATE1 high vs. low
CHRNA2	cholinergic receptor nicotinic alpha 2 subunit	8p21.2	1135	1.6	2.71	0.00834362	0.0379442	up FATE1 high vs. low
NTNG2	netrin G2	9q34.13	84628	1.12	2.69	0.00868203	0.038974	up FATE1 high vs. low
RHBG	Rh family B glycoprotein (gene/pseudogene)	1q22	57127	1.73	2.69	0.00872629	0.0391096	up FATE1 high vs. low
TFAP2C	transcription factor AP-2 gamma	20q13.31	7022	1.72	2.69	0.00873671	0.0391096	up FATE1 high vs. low
DHRS2	dehydrogenase/reductase 2	14q11.2	10202	1.95	2.68	0.0089372	0.0397254	up FATE1 high vs. low
MRAP	melanocortin 2 receptor accessory protein	21q22.11	56246	1.92	2.68	0.00895967	0.0397457	up FATE1 high vs. low
HMX2	H6 family homeobox 2	10q26.13	3167	1.42	2.67	0.00924576	0.0405579	up FATE1 high vs. low
LRAT	lecithin retinol acyltransferase	4q32.1	9227	1.68	2.66	0.00934121	0.0408348	up FATE1 high vs. low
TMEM139	transmembrane protein 139	7q34	135932	1.09	2.66	0.00936129	0.040848	up FATE1 high vs. low
CACNA1I	calcium voltage-gated channel subunit alpha1 I	22q13.1	8911	1.33	2.66	0.00942852	0.0409636	up FATE1 high vs. low
KCNQ2	potassium voltage-gated channel subfamily Q member 2	20q13.33	3785	1.24	2.65	0.00965504	0.0416082	up FATE1 high vs. low
ABLIM3	actin binding LIM protein family member 3	5q32	22885	1.05	2.65	0.00972548	0.0417131	up FATE1 high vs. low
MAGED4	MAGE family member D4	Xp11.22	728239	1.61	2.65	0.00974612	0.0417288	up FATE1 high vs. low
CLDN19	claudin 19	1p34.2	149461	1.03	2.65	0.00982888	0.0419974	up FATE1 high vs. low
TMEM145	transmembrane protein 145	19q13.2	284339	1.17	2.64	0.00989343	0.0421538	up FATE1 high vs. low
KIF5C	kinesin family member 5C	2q23.1-q23.2	3800	1.31	2.64	0.00999706	0.0425108	up FATE1 high vs. low
IGLON5	IgLON family member 5	19q13.41	402665	1.92	2.64	0.0100536	0.0426157	up FATE1 high vs. low
B3GNT4	UDP-GlcNAc:betaGal beta-1,3-N-acetylglucosaminyltransferase 4	12q24.31	79369	1.11	2.64	0.0100666	0.0426508	up FATE1 high vs. low
WNT4	Wnt family member 4	1p36.12	54361	1.71	2.63	0.0101205	0.0427734	up FATE1 high vs. low
RXFP3	relaxin family peptide receptor 3	5p13.2	51289	1.1	2.63	0.0101586	0.04282	up FATE1 high vs. low
NRN1L	neuritin 1 like	16q22.1	123904	1.11	2.63	0.0102136	0.0430316	up FATE1 high vs. low
PPP4R4	protein phosphatase 4 regulatory subunit 4	14q32.12-q32.13	57718	1.15	2.63	0.0102336	0.0430761	up FATE1 high vs. low
SYT5	synaptotagmin 5	19q13.42|11p	6861	1.21	2.63	0.0103004	0.0432227	up FATE1 high vs. low
SOX1	SRY-box 1	13q34	6656	1.16	2.62	0.0104092	0.0435516	up FATE1 high vs. low
CDC20	cell division cycle 20	1p34.2	991	1.14	2.62	0.0104277	0.0436081	up FATE1 high vs. low
DLX6-AS1	DLX6 antisense RNA 1	7q21.3	285987	1.15	2.62	0.0105665	0.0438501	up FATE1 high vs. low
PDZK1	PDZ domain containing 1	1q21.1	5174	1.07	2.62	0.0105912	0.0439073	up FATE1 high vs. low
HYAL1	hyaluronidase 1	3p21.31	3373	1.08	2.61	0.0107221	0.0442623	up FATE1 high vs. low
AQP2	aquaporin 2	12q13.12	359	2.26	2.61	0.0107343	0.0442623	up FATE1 high vs. low
PDE6A	phosphodiesterase 6A	5q32	5145	1.43	2.61	0.0107908	0.0443721	up FATE1 high vs. low
SLC4A3	solute carrier family 4 member 3	2q35	6508	1.27	2.61	0.0108063	0.0443721	up FATE1 high vs. low
ULBP1	UL16 binding protein 1	6q25.1	80329	1.07	2.61	0.0108712	0.0445172	up FATE1 high vs. low
ST8SIA5	ST8 alpha-N-acetyl-neuraminide alpha-2,8-sialyltransferase 5	18q21.1	29906	1.09	2.61	0.0109169	0.0446437	up FATE1 high vs. low
HTR1E	5-hydroxytryptamine receptor 1E	6q14.3	3354	1.17	2.61	0.0109467	0.0446848	up FATE1 high vs. low
DLX4	distal-less homeobox 4	17q21.33	1748	1.22	2.6	0.0111179	0.0451395	up FATE1 high vs. low
F12	coagulation factor XII	5q35.3	2161	1.23	2.59	0.0112671	0.0454522	up FATE1 high vs. low
SLC29A4	solute carrier family 29 member 4	7p22.1	222962	1.14	2.59	0.0113857	0.045695	up FATE1 high vs. low
VSTM4	V-set and transmembrane domain containing 4	10q11.23	196740	1.01	2.59	0.0114639	0.0458854	up FATE1 high vs. low
PAX2	paired box 2	10q24.31	5076	1.04	2.58	0.0116246	0.0462833	up FATE1 high vs. low
CHGA	chromogranin A	14q32.12	1113	1.4	2.58	0.0116383	0.0463151	up FATE1 high vs. low
RAP1GAP	RAP1 GTPase activating protein	1p36.12	5909	1.23	2.58	0.0116546	0.0463151	up FATE1 high vs. low
SEMA7A	semaphorin 7A (John Milton Hagen blood group)	15q24.1	8482	1.17	2.58	0.0116706	0.0463151	up FATE1 high vs. low
PHGDH	phosphoglycerate dehydrogenase	1p12	26227	1.1	2.58	0.011715	0.0463576	up FATE1 high vs. low
MERTK	MER proto-oncogene, tyrosine kinase	2q13	10461	1.02	2.58	0.0118754	0.0467471	up FATE1 high vs. low
NKAIN1	sodium/potassium transporting ATPase interacting 1	1p35.2	79570	1.16	2.57	0.0120372	0.0471785	up FATE1 high vs. low
MYBPC3	myosin binding protein C, cardiac	11p11.2	4607	1.52	2.57	0.0120508	0.0471893	up FATE1 high vs. low
EVX1	even-skipped homeobox 1	7p15.2	2128	1.34	2.57	0.0120556	0.0471893	up FATE1 high vs. low
SEZ6	seizure related 6 homolog	17q11.2	124925	1.03	2.56	0.0124808	0.0483313	up FATE1 high vs. low
NTRK2	neurotrophic receptor tyrosine kinase 2	9q21.33	4915	1.46	2.55	0.0125471	0.0484428	up FATE1 high vs. low
DPF1	double PHD fingers 1	19q13.2	8193	1.1	2.55	0.0125893	0.0484983	up FATE1 high vs. low
RASAL1	RAS protein activator like 1	12q24.13	8437	1.84	2.55	0.0125938	0.0484983	up FATE1 high vs. low
PYGM	glycogen phosphorylase, muscle associated	11q13.1	5837	1.08	2.55	0.012599	0.0484983	up FATE1 high vs. low
MYEOV	myeloma overexpressed	11q13.3	26579	1.19	2.55	0.0128011	0.0489656	up FATE1 high vs. low
SLC7A11	solute carrier family 7 member 11	4q28.3	23657	1.13	2.54	0.0129722	0.0493266	up FATE1 high vs. low
SYT3	synaptotagmin 3	19q13.33	84258	1.22	2.54	0.0129897	0.0493352	up FATE1 high vs. low
SPP1	secreted phosphoprotein 1	4q22.1	6696	1.39	2.53	0.0132094	0.0498931	up FATE1 high vs. low
RASL10B	RAS like family 10 member B	17q12	91608	1.32	2.53	0.0132268	0.049938	up FATE1 high vs. low
ABCB1	ATP binding cassette subfamily B member 1	7q21.12	5243	1.04	2.53	0.0133651	0.0502539	up FATE1 high vs. low
NGEF	neuronal guanine nucleotide exchange factor	2q37.1	25791	1.82	2.52	0.0136373	0.0506294	up FATE1 high vs. low
CCNB2	cyclin B2	15q22.2	9133	1.15	2.52	0.0138222	0.0510043	up FATE1 high vs. low
SOX3	SRY-box 3	Xq27.1	6658	1.34	2.52	0.0138484	0.0510539	up FATE1 high vs. low
ENPP6	ectonucleotide pyrophosphatase/phosphodiesterase 6	4q35.1	133121	1.65	2.51	0.0139717	0.0513322	up FATE1 high vs. low
RNASE2	ribonuclease A family member 2	14q11.2	6036	1.14	2.51	0.0139766	0.0513322	up FATE1 high vs. low
CTXN1	cortexin 1	19p13.2	404217	1.02	2.51	0.0140549	0.0513322	up FATE1 high vs. low
RAB3B	RAB3B, member RAS oncogene family	1p32.3	5865	1.08	2.51	0.0141963	0.0516586	up FATE1 high vs. low
MYH4	myosin heavy chain 4	17p13.1	4622	1.41	2.5	0.0144717	0.0524588	up FATE1 high vs. low
CES5A	carboxylesterase 5A	16q12.2	221223	1.32	2.5	0.0145095	0.0525284	up FATE1 high vs. low
PTH1R	parathyroid hormone 1 receptor	3p21.31	5745	1.03	2.5	0.0145108	0.0525284	up FATE1 high vs. low
TAFA4	TAFA chemokine like family member 4	3p14.1	151647	1.81	2.5	0.0146194	0.0527734	up FATE1 high vs. low
DMRTA1	DMRT like family A1	9p21.3	63951	1.18	2.49	0.0147643	0.0529564	up FATE1 high vs. low
ARX	aristaless related homeobox	Xp21.3	170302	1.45	2.49	0.0148018	0.0529676	up FATE1 high vs. low
SPRR2D	small proline rich protein 2D	1q21.3	6703	1.45	2.49	0.0148831	0.0531743	up FATE1 high vs. low
EFNA3	ephrin A3	1q21.3	1944	1.05	2.49	0.0149939	0.0534225	up FATE1 high vs. low
POM121L9P	POM121 transmembrane nucleoporin like 9, pseudogene	22q11.23	29774	1.11	2.48	0.0152542	0.0538928	up FATE1 high vs. low
ISL1	ISL LIM homeobox 1	5q11.1	3670	1.62	2.48	0.0153206	0.0540124	up FATE1 high vs. low
RDH12	retinol dehydrogenase 12	14q24.1	145226	1.25	2.48	0.0153286	0.0540197	up FATE1 high vs. low
TPRXL	tetrapeptide repeat homeobox like	3p25.1	348825	1.02	2.47	0.0157683	0.0549064	up FATE1 high vs. low
EPHA7	EPH receptor A7	6q16.1	2045	1.03	2.46	0.0158901	0.0552151	up FATE1 high vs. low
SPRR1B	small proline rich protein 1B	1q21.3	6699	1.7	2.46	0.0158942	0.0552151	up FATE1 high vs. low
NECAB2	N-terminal EF-hand calcium binding protein 2	16q23.3	54550	1.36	2.46	0.0160786	0.0554919	up FATE1 high vs. low
TROAP	trophinin associated protein	12q13.12	10024	1.1	2.46	0.0161311	0.055592	up FATE1 high vs. low
SLC1A2	solute carrier family 1 member 2	11p13	6506	1.28	2.45	0.0164618	0.0561473	up FATE1 high vs. low
COL13A1	collagen type XIII alpha 1 chain	10q22.1	1305	1.15	2.45	0.0165832	0.0563361	up FATE1 high vs. low
HSH2D	hematopoietic SH2 domain containing	19p13.11	84941	1.06	2.44	0.0167323	0.0566079	up FATE1 high vs. low
ALPL	alkaline phosphatase, biomineralization associated	1p36.12	249	1.28	2.44	0.0169507	0.0571332	up FATE1 high vs. low
GOLGA7B	golgin A7 family member B	10q24.2	401647	1.32	2.44	0.0169761	0.0571974	up FATE1 high vs. low
CHST9	carbohydrate sulfotransferase 9	18q11.2	83539	1.36	2.44	0.0170438	0.0572511	up FATE1 high vs. low
MELK	maternal embryonic leucine zipper kinase	9p13.2	9833	1.02	2.43	0.0172306	0.0576259	up FATE1 high vs. low
KIF20A	kinesin family member 20A	5q31.2	10112	1.04	2.43	0.0173834	0.0579013	up FATE1 high vs. low
NPPB	natriuretic peptide B	1p36.22	4879	1.36	2.43	0.0175293	0.0582373	up FATE1 high vs. low
ASTN1	astrotactin 1	1q25.2	460	1.68	2.42	0.0177625	0.0587357	up FATE1 high vs. low
DIRAS3	DIRAS family GTPase 3	1p31.3	9077	1.63	2.42	0.0180099	0.0591293	up FATE1 high vs. low
JAM2	junctional adhesion molecule 2	21q21.3	58494	1.05	2.41	0.0181303	0.0594269	up FATE1 high vs. low
TMEM266	transmembrane protein 266	15q24.2	123591	1.09	2.41	0.0184257	0.0599822	up FATE1 high vs. low
RBFOX1	RNA binding fox-1 homolog 1	16p13.3	54715	1.34	2.41	0.0184431	0.0600174	up FATE1 high vs. low
CRLF1	cytokine receptor like factor 1	19p13.11	9244	1.29	2.4	0.0185708	0.0603678	up FATE1 high vs. low
LAMA1	laminin subunit alpha 1	18p11.31	284217	1.32	2.4	0.0189052	0.0608862	up FATE1 high vs. low
C4orf48	chromosome 4 open reading frame 48	4p16.3	401115	1.06	2.39	0.0191031	0.0612836	up FATE1 high vs. low
CDH22	cadherin 22	20q13.12	64405	1.46	2.39	0.019208	0.0614461	up FATE1 high vs. low
ADGRD1	adhesion G protein-coupled receptor D1	12q24.33	283383	1.4	2.39	0.0193307	0.061664	up FATE1 high vs. low
MIMT1	MER1 repeat containing imprinted transcript 1	19q13.43	100073347	1.04	2.39	0.0193663	0.0617124	up FATE1 high vs. low
CDC45	cell division cycle 45	22q11.21	8318	1	2.37	0.0202504	0.0635459	up FATE1 high vs. low
RYR2	ryanodine receptor 2	1q43	6262	1.36	2.37	0.0202506	0.0635459	up FATE1 high vs. low
SNCB	synuclein beta	5q35.2	6620	1.3	2.37	0.0203626	0.0638086	up FATE1 high vs. low
FAM155A	family with sequence similarity 155 member A	13q33.3	728215	1.31	2.36	0.0205792	0.0641064	up FATE1 high vs. low
LGI3	leucine rich repeat LGI family member 3	8p21.3	203190	1.25	2.36	0.0206568	0.0641064	up FATE1 high vs. low
SLC22A11	solute carrier family 22 member 11	11q13.1	55867	1.3	2.36	0.0206811	0.0641064	up FATE1 high vs. low
ACE2	angiotensin I converting enzyme 2	Xp22.2	59272	1.97	2.35	0.0212768	0.065383	up FATE1 high vs. low
UNC5A	unc-5 netrin receptor A	5q35.2	90249	1.05	2.35	0.0214716	0.0656474	up FATE1 high vs. low
GPR61	G protein-coupled receptor 61	1p13.3	83873	1.21	2.34	0.0217846	0.0662682	up FATE1 high vs. low
FOLH1	folate hydrolase 1	11p11.12	2346	1.06	2.33	0.0221686	0.0669861	up FATE1 high vs. low
PIANP	PILR alpha associated neural protein	12p13.31	196500	1.24	2.32	0.0229142	0.068267	up FATE1 high vs. low
TWIST2	twist family bHLH transcription factor 2	2q37.3	117581	1.07	2.32	0.0229668	0.068267	up FATE1 high vs. low
SLC4A8	solute carrier family 4 member 8	12q13.13	9498	1.07	2.32	0.0229901	0.068267	up FATE1 high vs. low
VSTM2L	V-set and transmembrane domain containing 2 like	20q11.23	128434	1.11	2.32	0.0231889	0.0686706	up FATE1 high vs. low
NKX3-2	NK3 homeobox 2	4p15.33	579	1.21	2.31	0.023231	0.0687277	up FATE1 high vs. low
PNMA6A	PNMA family member 6A	Xq28	84968	1.15	2.31	0.0234731	0.0691727	up FATE1 high vs. low
KRT80	keratin 80	12q13.13	144501	1.26	2.31	0.0237196	0.0697401	up FATE1 high vs. low
IGF2BP1	insulin like growth factor 2 mRNA binding protein 1	17q21.32	10642	1.4	2.3	0.0238188	0.0699615	up FATE1 high vs. low
SLC8A2	solute carrier family 8 member A2	19q13.32	6543	1.15	2.28	0.02507	0.0720028	up FATE1 high vs. low
PCSK1N	proprotein convertase subtilisin/kexin type 1 inhibitor	Xp11.23	27344	1.57	2.28	0.0254143	0.0726048	up FATE1 high vs. low
NR1H4	nuclear receptor subfamily 1 group H member 4	12q23.1	9971	1.11	2.28	0.025585	0.0729496	up FATE1 high vs. low
ISM1	isthmin 1	20p12.1	140862	1.72	2.27	0.0256487	0.0730392	up FATE1 high vs. low
NRXN2	neurexin 2	11q13.1	9379	1.31	2.27	0.0257829	0.073306	up FATE1 high vs. low
ALKAL2	ALK and LTK ligand 2	2p25.3	285016	1.27	2.27	0.0259782	0.0737686	up FATE1 high vs. low
FOXA2	forkhead box A2	20p11.21	3170	1.57	2.27	0.0261786	0.0740819	up FATE1 high vs. low
PPAN-P2RY11	PPAN-P2RY11 readthrough	19p13.2	692312	1.49	2.27	0.0261983	0.0740912	up FATE1 high vs. low
ALX4	ALX homeobox 4	11p11.2	60529	1.23	2.26	0.0264902	0.0745971	up FATE1 high vs. low
NR5A1	nuclear receptor subfamily 5 group A member 1	9q33.3	2516	1.08	2.25	0.0268862	0.0753071	up FATE1 high vs. low
PAK6	p21 (RAC1) activated kinase 6	15q15.1	56924	1.25	2.25	0.0271572	0.0757848	up FATE1 high vs. low
FOXD1	forkhead box D1	5q13.2	2297	1.22	2.25	0.0272783	0.0758653	up FATE1 high vs. low
BPIFA2	BPI fold containing family A member 2	20q11.21	140683	1.07	2.25	0.027385	0.0759521	up FATE1 high vs. low
FOXE1	forkhead box E1	9q22.33	2304	1.24	2.25	0.0274542	0.0760276	up FATE1 high vs. low
HOXD13	homeobox D13	2q31.1	3239	1.19	2.24	0.0275607	0.0762524	up FATE1 high vs. low
ESRRG	estrogen related receptor gamma	1q41	2104	1.28	2.24	0.0279974	0.0770837	up FATE1 high vs. low
RIPK4	receptor interacting serine/threonine kinase 4	21q22.3	54101	1.21	2.24	0.0280596	0.077161	up FATE1 high vs. low
MINAR1	membrane integral NOTCH2 associated receptor 1	15q25.1	23251	1.1	2.23	0.0287033	0.078218	up FATE1 high vs. low
UNC13A	unc-13 homolog A	19p13.11	23025	1.19	2.23	0.0287681	0.0783711	up FATE1 high vs. low
CD300LG	CD300 molecule like family member g	17q21.31	146894	1.12	2.21	0.0297616	0.0802521	up FATE1 high vs. low
POU4F1	POU class 4 homeobox 1	13q31.1	5457	1.26	2.21	0.0298665	0.0802759	up FATE1 high vs. low
ANO4	anoctamin 4	12q23.1	121601	1.21	2.21	0.0299353	0.0803654	up FATE1 high vs. low
APOBEC3B	apolipoprotein B mRNA editing enzyme catalytic subunit 3B	22q13.1	9582	1.01	2.21	0.0302029	0.0808008	up FATE1 high vs. low
GPC4	glypican 4	Xq26.2	2239	1.11	2.2	0.0305991	0.0813749	up FATE1 high vs. low
HSD17B3	hydroxysteroid 17-beta dehydrogenase 3	9q22.32	3293	1.17	2.2	0.0308292	0.0816988	up FATE1 high vs. low
PON3	paraoxonase 3	7q21.3	5446	1.26	2.2	0.0308568	0.0817241	up FATE1 high vs. low
PON1	paraoxonase 1	7q21.3	5444	1.11	2.19	0.031119	0.0820584	up FATE1 high vs. low
FOXD3	forkhead box D3	1p31.3	27022	1.1	2.19	0.0316413	0.082924	up FATE1 high vs. low
ITIH3	inter-alpha-trypsin inhibitor heavy chain 3	3p21.1	3699	1.17	2.18	0.0319312	0.0833258	up FATE1 high vs. low
CXCL14	C-X-C motif chemokine ligand 14	5q31.1	9547	1.58	2.18	0.0324774	0.0841305	up FATE1 high vs. low
NXPH4	neurexophilin 4	12q13.3	11247	1.11	2.17	0.0329639	0.0847804	up FATE1 high vs. low
PHYHIP	phytanoyl-CoA 2-hydroxylase interacting protein	8p21.3	9796	1.13	2.15	0.0343657	0.086957	up FATE1 high vs. low
NTS	neurotensin	12q21.31	4922	1.85	2.15	0.0345146	0.0872252	up FATE1 high vs. low
C6orf223	chromosome 6 open reading frame 223	6p21.1	221416	1.55	2.13	0.0366143	0.090337	up FATE1 high vs. low
DLL3	delta like canonical Notch ligand 3	19q13.2	10683	1.07	2.12	0.036765	0.0905607	up FATE1 high vs. low
KLHL14	kelch like family member 14	18q12.1	57565	1.22	2.12	0.037065	0.0909531	up FATE1 high vs. low
ACHE	acetylcholinesterase (Cartwright blood group)	7q22.1	43	1.02	2.11	0.0382758	0.0930413	up FATE1 high vs. low
EEF1A2	eukaryotic translation elongation factor 1 alpha 2	20q13.33	1917	1.11	2.1	0.0387453	0.0938044	up FATE1 high vs. low
ISLR2	immunoglobulin superfamily containing leucine rich repeat 2	15q24.1	57611	1.01	2.1	0.0392795	0.0944408	up FATE1 high vs. low
VTN	vitronectin	17q11.2	7448	1.27	2.09	0.0393917	0.0945427	up FATE1 high vs. low
NTSR2	neurotensin receptor 2	2p25.1	23620	1.18	2.09	0.0394242	0.0945427	up FATE1 high vs. low
PTPRT	protein tyrosine phosphatase receptor type T	20q12-q13.11	11122	1.16	2.09	0.0398856	0.0951148	up FATE1 high vs. low
SLC47A1	solute carrier family 47 member 1	17p11.2	55244	1.02	2.09	0.0402027	0.0955547	up FATE1 high vs. low
TMEM59L	transmembrane protein 59 like	19p13.11	25789	1.06	2.08	0.0403673	0.0957087	up FATE1 high vs. low
MEIOB	meiosis specific with OB-fold	16p13.3	254528	1.09	2.08	0.040483	0.0958325	up FATE1 high vs. low
IQCA1	IQ motif containing with AAA domain 1	2q37.2-q37.3	79781	1.07	2.08	0.0407861	0.0963484	up FATE1 high vs. low
ZNF365	zinc finger protein 365	10q21.2	22891	1.19	2.06	0.0426591	0.0989901	up FATE1 high vs. low
DPYSL4	dihydropyrimidinase like 4	10q26.3	10570	1.07	2.06	0.0429523	0.0994664	up FATE1 high vs. low
OLFM1	olfactomedin 1	9q34.3	10439	1.01	2.05	0.0432864	0.0999587	up FATE1 high vs. low
FAM166B	family with sequence similarity 166 member B	9p13.3	730112	1.55	2.03	0.0457931	0.103171	up FATE1 high vs. low
FBXL21P	F-box and leucine rich repeat protein 21, pseudogene	5q31.1	26223	1.26	2.03	0.0457946	0.103171	up FATE1 high vs. low
NPTX2	neuronal pentraxin 2	7q22.1	4885	1.1	2.02	0.0468848	0.10456	up FATE1 high vs. low
VEGFD	vascular endothelial growth factor D	Xp22.2	2277	1.05	2	0.0488724	0.107435	up FATE1 high vs. low
CDK5R2	cyclin dependent kinase 5 regulatory subunit 2	2q35	8941	1.15	1.99	0.0496763	0.108564	up FATE1 high vs. low
FBLN2	fibulin 2	3p25.1	2199	-1.04	-1.99	0.0498299	0.108848	down FATE1 high vs. low
KDF1	keratinocyte differentiation factor 1	1p36.11	126695	-1.03	-1.99	0.049564	0.108376	down FATE1 high vs. low
BIRC7	baculoviral IAP repeat containing 7	20q13.33	79444	-1.86	-2	0.0490051	0.107461	down FATE1 high vs. low
ETNK2	ethanolamine kinase 2	1q32.1	55224	-1.01	-2.01	0.0482684	0.106699	down FATE1 high vs. low
HGF	hepatocyte growth factor	7q21.11	3082	-1	-2.03	0.0460432	0.103473	down FATE1 high vs. low
ABO	ABO, alpha 1-3-N-acetylgalactosaminyltransferase and alpha 1-3-galactosyltransferase	9q34.2	28	-1.11	-2.03	0.0458646	0.103251	down FATE1 high vs. low
LRRN3	leucine rich repeat neuronal 3	7q31.1	54674	-1.34	-2.04	0.0444568	0.101342	down FATE1 high vs. low
DOK5	docking protein 5	20q13.2	55816	-1.04	-2.06	0.042591	0.0988831	down FATE1 high vs. low
NXPH1	neurexophilin 1	7p21.3	30010	-1.71	-2.06	0.0425848	0.0988831	down FATE1 high vs. low
C10orf105	chromosome 10 open reading frame 105	10q22.1	414152	-1.14	-2.06	0.0425499	0.0988831	down FATE1 high vs. low
APLNR	apelin receptor	11q12.1	187	-1.05	-2.08	0.0411553	0.096917	down FATE1 high vs. low
CPXM1	carboxypeptidase X, M14 family member 1	20p13	56265	-1.12	-2.08	0.0407242	0.0962522	down FATE1 high vs. low
RNF39	ring finger protein 39	6p22.1	80352	-1.23	-2.1	0.0385775	0.0934654	down FATE1 high vs. low
EVPL	envoplakin	17q25.1	2125	-1.11	-2.11	0.0383631	0.0931532	down FATE1 high vs. low
HS6ST3	heparan sulfate 6-O-sulfotransferase 3	13q32.1	266722	-1.64	-2.11	0.037963	0.0924796	down FATE1 high vs. low
EFEMP1	EGF containing fibulin extracellular matrix protein 1	2p16.1	2202	-1.04	-2.11	0.0378438	0.0922588	down FATE1 high vs. low
SPAG4	sperm associated antigen 4	20q11.22	6676	-1.02	-2.12	0.0368706	0.0906511	down FATE1 high vs. low
CAMK2A	calcium/calmodulin dependent protein kinase II alpha	5q32	815	-1.05	-2.12	0.0368607	0.0906511	down FATE1 high vs. low
DNALI1	dynein axonemal light intermediate chain 1	1p34.3	7802	-1.06	-2.14	0.0357999	0.089154	down FATE1 high vs. low
S100A6	S100 calcium binding protein A6	1q21.3	6277	-1.08	-2.14	0.0356136	0.088872	down FATE1 high vs. low
AR	androgen receptor	Xq12	367	-1.17	-2.15	0.0348068	0.0876022	down FATE1 high vs. low
CHGB	chromogranin B	20p12.3	1114	-1.2	-2.15	0.0347519	0.087581	down FATE1 high vs. low
COLCA1	colorectal cancer associated 1	11q23.1	399948	-1.06	-2.15	0.0343717	0.086957	down FATE1 high vs. low
KCNN4	potassium calcium-activated channel subfamily N member 4	19q13.31	3783	-1.01	-2.16	0.0340518	0.0864629	down FATE1 high vs. low
LRRN4CL	LRRN4 C-terminal like	11q12.3	221091	-1.1	-2.16	0.0338893	0.0862714	down FATE1 high vs. low
ACTR3C	actin related protein 3C	7q36.1	653857	-1.17	-2.16	0.0334965	0.0856861	down FATE1 high vs. low
ANKRD22	ankyrin repeat domain 22	10q23.31	118932	-1.08	-2.17	0.0333468	0.0854433	down FATE1 high vs. low
MPP7	membrane palmitoylated protein 7	10p12.1	143098	-1.21	-2.18	0.0323766	0.0839556	down FATE1 high vs. low
NWD2	NACHT and WD repeat domain containing 2	4p14	57495	-1.16	-2.18	0.0323245	0.0838686	down FATE1 high vs. low
SYN2	synapsin II	3p25.2	6854	-1.55	-2.18	0.0319526	0.0833578	down FATE1 high vs. low
CBLN4	cerebellin 4 precursor	20q13.2	140689	-1.26	-2.18	0.0318968	0.0832601	down FATE1 high vs. low
PI3	peptidase inhibitor 3	20q13.12	5266	-1.2	-2.2	0.0309588	0.0818631	down FATE1 high vs. low
KNDC1	kinase non-catalytic C-lobe domain containing 1	10q26.3	85442	-1.07	-2.2	0.0304896	0.0811838	down FATE1 high vs. low
FAT3	FAT atypical cadherin 3	11q14.3	120114	-1.18	-2.2	0.0303709	0.0810061	down FATE1 high vs. low
ZBED6CL	ZBED6 C-terminal like	7q36.1	113763	-1.61	-2.21	0.030313	0.0808995	down FATE1 high vs. low
UGT2A3	UDP glucuronosyltransferase family 2 member A3	4q13.2	79799	-1.18	-2.22	0.0292858	0.0793515	down FATE1 high vs. low
NRXN3	neurexin 3	14q24.3-q31.1	9369	-1.14	-2.24	0.0276918	0.0765143	down FATE1 high vs. low
HK2	hexokinase 2	2p12	3099	-1.24	-2.25	0.0271508	0.0757848	down FATE1 high vs. low
RARRES1	retinoic acid receptor responder 1	3q25.32	5918	-1.05	-2.26	0.026837	0.0751927	down FATE1 high vs. low
COL4A4	collagen type IV alpha 4 chain	2q36.3	1286	-1.04	-2.26	0.0266964	0.0749622	down FATE1 high vs. low
SLC30A2	solute carrier family 30 member 2	1p36.11	7780	-1.71	-2.26	0.0265379	0.0746784	down FATE1 high vs. low
SSTR1	somatostatin receptor 1	14q21.1	6751	-1.39	-2.28	0.0249833	0.0718679	down FATE1 high vs. low
FAM153B	family with sequence similarity 153 member B	5q35.2	202134	-1.12	-2.29	0.0245446	0.0711047	down FATE1 high vs. low
MCOLN2	mucolipin 2	1p22.3	255231	-1.34	-2.3	0.0242645	0.0707448	down FATE1 high vs. low
COLEC12	collectin subfamily member 12	18p11.32	81035	-1.18	-2.3	0.0242198	0.0706599	down FATE1 high vs. low
PRKCA	protein kinase C alpha	17q24.2	5578	-1.02	-2.3	0.0240181	0.070299	down FATE1 high vs. low
PLCXD3	phosphatidylinositol specific phospholipase C X domain containing 3	5p13.1	345557	-1.79	-2.31	0.0234348	0.0691047	down FATE1 high vs. low
KYNU	kynureninase	2q22.2	8942	-1.1	-2.31	0.023326	0.0689364	down FATE1 high vs. low
FAXC	failed axon connections homolog, metaxin like GST domain containing	6q16.2	84553	-1.06	-2.31	0.0232436	0.0687426	down FATE1 high vs. low
ERAP2	endoplasmic reticulum aminopeptidase 2	5q15	64167	-1.05	-2.32	0.0229954	0.068267	down FATE1 high vs. low
MYO3A	myosin IIIA	10p12.1	53904	-1.52	-2.33	0.0224566	0.0675406	down FATE1 high vs. low
POU2AF1	POU class 2 homeobox associating factor 1	11q23.1	5450	-1	-2.33	0.0223875	0.0674001	down FATE1 high vs. low
COPZ2	coatomer protein complex subunit zeta 2	17q21.32	51226	-1.01	-2.34	0.0218646	0.0663782	down FATE1 high vs. low
GPR1	G protein-coupled receptor 1	2q33.3	2825	-1.4	-2.34	0.0216004	0.0658886	down FATE1 high vs. low
C6orf141	chromosome 6 open reading frame 141	6p12.3	135398	-1.19	-2.35	0.0213595	0.0654594	down FATE1 high vs. low
CST7	cystatin F	20p11.21	8530	-1.05	-2.35	0.0213564	0.0654594	down FATE1 high vs. low
GBP5	guanylate binding protein 5	1p22.2	115362	-1.09	-2.35	0.0211733	0.0651535	down FATE1 high vs. low
CR1	complement C3b/C4b receptor 1 (Knops blood group)	1q32.2	1378	-1.15	-2.35	0.0210386	0.0648051	down FATE1 high vs. low
CD14	CD14 molecule	5q31.3	929	-1.03	-2.36	0.0207447	0.0641838	down FATE1 high vs. low
EDIL3	EGF like repeats and discoidin domains 3	5q14.3	10085	-1.39	-2.36	0.0206474	0.0641064	down FATE1 high vs. low
TXLNB	taxilin beta	6q24.1	167838	-1.26	-2.36	0.0206355	0.0641064	down FATE1 high vs. low
EMB	embigin	5q11.1	133418	-1.53	-2.36	0.0205765	0.0641064	down FATE1 high vs. low
IGSF11	immunoglobulin superfamily member 11	3q13.32	152404	-1.34	-2.36	0.0204933	0.064013	down FATE1 high vs. low
TRIM9	tripartite motif containing 9	14q22.1	114088	-1.14	-2.39	0.0194128	0.0618139	down FATE1 high vs. low
P2RY13	purinergic receptor P2Y13	3q25.1	53829	-1.09	-2.39	0.0193267	0.061664	down FATE1 high vs. low
NRCAM	neuronal cell adhesion molecule	7q31.1	4897	-1.17	-2.4	0.0187032	0.0604724	down FATE1 high vs. low
GZMH	granzyme H	14q12	2999	-1.06	-2.4	0.0186676	0.0604437	down FATE1 high vs. low
LOXL3	lysyl oxidase like 3	2p13.1	84695	-1.27	-2.4	0.0186296	0.0604437	down FATE1 high vs. low
ITK	IL2 inducible T cell kinase	5q33.3	3702	-1.05	-2.41	0.018262	0.0596713	down FATE1 high vs. low
FOLR2	folate receptor beta	11q13.4	2350	-1.15	-2.42	0.0177657	0.0587357	down FATE1 high vs. low
CSDC2	cold shock domain containing C2	22q13.2	27254	-2.22	-2.43	0.0174027	0.0579444	down FATE1 high vs. low
VEPH1	ventricular zone expressed PH domain containing 1	3q25.31-q25.32	79674	-1.42	-2.44	0.0169506	0.0571332	down FATE1 high vs. low
NLGN4X	neuroligin 4 X-linked	Xp22.32-p22.31	57502	-1.03	-2.44	0.0167789	0.0567019	down FATE1 high vs. low
GBP3	guanylate binding protein 3	1p22.2	2635	-1.03	-2.45	0.0164582	0.0561473	down FATE1 high vs. low
MYOM3	myomesin 3	1p36.11	127294	-1.66	-2.45	0.0164257	0.0560947	down FATE1 high vs. low
ACY3	aminoacylase 3	11q13.2	91703	-1.17	-2.45	0.0164206	0.0560947	down FATE1 high vs. low
TLR8	toll like receptor 8	Xp22.2	51311	-1.01	-2.45	0.0163891	0.0560755	down FATE1 high vs. low
C6orf132	chromosome 6 open reading frame 132	6p21.1	647024	-1.01	-2.45	0.0162938	0.0558909	down FATE1 high vs. low
LTB	lymphotoxin beta	6p21.33	4050	-1.13	-2.46	0.0160837	0.0554919	down FATE1 high vs. low
KLHL4	kelch like family member 4	Xq21.31	56062	-1.71	-2.46	0.0159731	0.0553657	down FATE1 high vs. low
CD69	CD69 molecule	12p13.31	969	-1.11	-2.47	0.0155404	0.0543633	down FATE1 high vs. low
DEUP1	deuterosome assembly protein 1	11q21	159989	-1.05	-2.47	0.0155169	0.0543052	down FATE1 high vs. low
PYROXD2	pyridine nucleotide-disulphide oxidoreductase domain 2	10q24.2	84795	-1.32	-2.48	0.015138	0.0537033	down FATE1 high vs. low
SPNS3	sphingolipid transporter 3 (putative)	17p13.2	201305	-1.45	-2.48	0.015076	0.0536096	down FATE1 high vs. low
COL23A1	collagen type XXIII alpha 1 chain	5q35.3	91522	-1.01	-2.49	0.0149545	0.0533453	down FATE1 high vs. low
ANK1	ankyrin 1	8p11.21	286	-1.35	-2.49	0.0147845	0.0529564	down FATE1 high vs. low
ENDOU	endonuclease, poly(U) specific	12q13.11	8909	-1.08	-2.49	0.0147815	0.0529564	down FATE1 high vs. low
PIEZO2	piezo type mechanosensitive ion channel component 2	18p11.22-p11.21	63895	-1.33	-2.49	0.0147531	0.0529564	down FATE1 high vs. low
NMNAT2	nicotinamide nucleotide adenylyltransferase 2	1q25.3	23057	-1.47	-2.5	0.014357	0.0521177	down FATE1 high vs. low
CD28	CD28 molecule	2q33.2	940	-1.05	-2.51	0.0140545	0.0513322	down FATE1 high vs. low
GFRA1	GDNF family receptor alpha 1	10q25.3	2674	-1.36	-2.51	0.0140511	0.0513322	down FATE1 high vs. low
SLURP1	secreted LY6/PLAUR domain containing 1	8q24.3	57152	-1.09	-2.51	0.0140198	0.0513322	down FATE1 high vs. low
LINGO2	leucine rich repeat and Ig domain containing 2	9p21.2-p21.1	158038	-1.36	-2.51	0.0140052	0.0513322	down FATE1 high vs. low
CCDC144B	coiled-coil domain containing 144B (pseudogene)	17p11.2	284047	-1.04	-2.51	0.0140021	0.0513322	down FATE1 high vs. low
CCR5	C-C motif chemokine receptor 5 (gene/pseudogene)	3p21.31	1234	-1.09	-2.52	0.0137658	0.0509317	down FATE1 high vs. low
SYT10	synaptotagmin 10	12p11.1	341359	-1.12	-2.52	0.0136245	0.0506294	down FATE1 high vs. low
ANGPTL1	angiopoietin like 1	1q25.2	9068	-1.56	-2.53	0.0135363	0.0505213	down FATE1 high vs. low
MAP2	microtubule associated protein 2	2q34	4133	-1.01	-2.53	0.013536	0.0505213	down FATE1 high vs. low
NECAB1	N-terminal EF-hand calcium binding protein 1	8q21.3	64168	-1	-2.53	0.0135286	0.0505213	down FATE1 high vs. low
JAML	junction adhesion molecule like	11q23.3	120425	-1.07	-2.53	0.0135012	0.0505213	down FATE1 high vs. low
ELMO3	engulfment and cell motility 3	16q22.1	79767	-1.25	-2.53	0.0134471	0.0504332	down FATE1 high vs. low
SOX9	SRY-box 9	17q24.3	6662	-1.52	-2.54	0.0131332	0.0496676	down FATE1 high vs. low
ELOVL7	ELOVL fatty acid elongase 7	5q12.1	79993	-1.23	-2.54	0.0131105	0.0496024	down FATE1 high vs. low
LOXL4	lysyl oxidase like 4	10q24.2	84171	-1.48	-2.54	0.0130837	0.0495631	down FATE1 high vs. low
UGT1A6	UDP glucuronosyltransferase family 1 member A6	2q37.1	54578	-1.87	-2.54	0.012913	0.0491428	down FATE1 high vs. low
HAAO	3-hydroxyanthranilate 3,4-dioxygenase	2p21	23498	-1.06	-2.54	0.0128912	0.0490893	down FATE1 high vs. low
SLITRK4	SLIT and NTRK like family member 4	Xq27.3	139065	-1.69	-2.55	0.0127678	0.0489194	down FATE1 high vs. low
VNN2	vanin 2	6q23.2	8875	-1.24	-2.55	0.0126504	0.0486253	down FATE1 high vs. low
GABRE	gamma-aminobutyric acid type A receptor epsilon subunit	Xq28	2564	-1.32	-2.55	0.0125774	0.0484978	down FATE1 high vs. low
MME	membrane metalloendopeptidase	3q25.2	4311	-2.12	-2.56	0.0125097	0.0484016	down FATE1 high vs. low
DSC2	desmocollin 2	18q12.1	1824	-1.06	-2.56	0.0124166	0.0482065	down FATE1 high vs. low
ID1	inhibitor of DNA binding 1, HLH protein	20q11.21	3397	-1.11	-2.57	0.0120035	0.0470873	down FATE1 high vs. low
CCL5	C-C motif chemokine ligand 5	17q12	6352	-1.17	-2.58	0.0118705	0.0467471	down FATE1 high vs. low
KRT19	keratin 19	17q21.2	3880	-1.33	-2.58	0.0117623	0.0464634	down FATE1 high vs. low
MYLK3	myosin light chain kinase 3	16q11.2	91807	-1.37	-2.58	0.0116554	0.0463151	down FATE1 high vs. low
TIGIT	T cell immunoreceptor with Ig and ITIM domains	3q13.31	201633	-1.12	-2.59	0.0114016	0.0457296	down FATE1 high vs. low
POF1B	POF1B actin binding protein	Xq21.1	79983	-1.33	-2.59	0.0113197	0.0455702	down FATE1 high vs. low
CD8A	CD8a molecule	2p11.2	925	-1.19	-2.6	0.011252	0.0454385	down FATE1 high vs. low
RIIAD1	regulatory subunit of type II PKA R-subunit (RIIa) domain containing 1	1q21.3	284485	-1.34	-2.6	0.0110992	0.0451237	down FATE1 high vs. low
SLC37A2	solute carrier family 37 member 2	11q24.2	219855	-1	-2.6	0.0110544	0.045023	down FATE1 high vs. low
ALDH3B2	aldehyde dehydrogenase 3 family member B2	11q13.2	222	-1.01	-2.61	0.0109285	0.0446509	down FATE1 high vs. low
PIFO	primary cilia formation	1p13.2	128344	-1.39	-2.61	0.0108526	0.0444815	down FATE1 high vs. low
ZFPM2	zinc finger protein, FOG family member 2	8q23.1	23414	-1.19	-2.61	0.0108178	0.0443993	down FATE1 high vs. low
ALDH3B1	aldehyde dehydrogenase 3 family member B1	11q13.2	221	-1.23	-2.61	0.0107975	0.0443721	down FATE1 high vs. low
FUT7	fucosyltransferase 7	9q34.3	2529	-1.14	-2.62	0.0105007	0.0437929	down FATE1 high vs. low
FXYD6	FXYD domain containing ion transport regulator 6	11q23.3	53826	-1.09	-2.62	0.01044	0.04362	down FATE1 high vs. low
TECRL	trans-2,3-enoyl-CoA reductase like	4q13.1	253017	-1.33	-2.63	0.0102783	0.0431836	down FATE1 high vs. low
HIF3A	hypoxia inducible factor 3 subunit alpha	19q13.32	64344	-1.51	-2.63	0.0101215	0.0427734	down FATE1 high vs. low
SYNPO2L	synaptopodin 2 like	10q22.2	79933	-1	-2.64	0.0100007	0.0425108	down FATE1 high vs. low
CTLA4	cytotoxic T-lymphocyte associated protein 4	2q33.2	1493	-1.03	-2.65	0.0097648	0.0417827	down FATE1 high vs. low
CFB	complement factor B	6p21.33	629	-1.73	-2.65	0.00972408	0.0417131	down FATE1 high vs. low
FAM110B	family with sequence similarity 110 member B	8q12.1	90362	-1.11	-2.65	0.00968151	0.0416752	down FATE1 high vs. low
MS4A2	membrane spanning 4-domains A2	11q12.1	2206	-1.41	-2.65	0.00966263	0.0416211	down FATE1 high vs. low
ARNTL2	aryl hydrocarbon receptor nuclear translocator like 2	12p11.23	56938	-1.05	-2.66	0.0095698	0.041359	down FATE1 high vs. low
TSPAN1	tetraspanin 1	1p34.1	10103	-1.06	-2.66	0.00951716	0.04123	down FATE1 high vs. low
STK32A	serine/threonine kinase 32A	5q32	202374	-1.48	-2.66	0.00938609	0.0408577	down FATE1 high vs. low
SELE	selectin E	1q24.2	6401	-1.03	-2.67	0.00925102	0.0405579	down FATE1 high vs. low
FGF11	fibroblast growth factor 11	17p13.1	2256	-1.49	-2.67	0.00918206	0.0404167	down FATE1 high vs. low
SFTPB	surfactant protein B	2p11.2	6439	-1.1	-2.67	0.00907657	0.0401281	down FATE1 high vs. low
ZNF676	zinc finger protein 676	19p12	163223	-1.43	-2.67	0.00907495	0.0401281	down FATE1 high vs. low
MYOZ2	myozenin 2	4q26	51778	-1.24	-2.68	0.00889123	0.0395793	down FATE1 high vs. low
WFDC2	WAP four-disulfide core domain 2	20q13.12	10406	-1.02	-2.69	0.00880748	0.0393032	down FATE1 high vs. low
TSTD1	thiosulfate sulfurtransferase like domain containing 1	1q23.3	100131187	-1.51	-2.69	0.00873976	0.0391096	down FATE1 high vs. low
CD7	CD7 molecule	17q25.3	924	-1.24	-2.69	0.00859929	0.0387178	down FATE1 high vs. low
HLA-DQA2	major histocompatibility complex, class II, DQ alpha 2	6p21.32	3118	-1.37	-2.7	0.00849529	0.038328	down FATE1 high vs. low
IGSF10	immunoglobulin superfamily member 10	3q25.1	285313	-1.68	-2.7	0.00848068	0.038328	down FATE1 high vs. low
ADGRG6	adhesion G protein-coupled receptor G6	6q24.2	57211	-1.08	-2.71	0.00814525	0.0373363	down FATE1 high vs. low
BASP1	brain abundant membrane attached signal protein 1	5p15.1	10409	-1.41	-2.72	0.00811703	0.0372548	down FATE1 high vs. low
ZNF135	zinc finger protein 135	19q13.43	7694	-1.3	-2.73	0.00780211	0.0363025	down FATE1 high vs. low
FAM178B	family with sequence similarity 178 member B	2q11.2	51252	-1.31	-2.73	0.00779316	0.0362795	down FATE1 high vs. low
CD27	CD27 molecule	12p13.31	939	-1.15	-2.74	0.00761052	0.0356678	down FATE1 high vs. low
SCML4	Scm polycomb group protein like 4	6q21	256380	-1.08	-2.75	0.00735767	0.0348619	down FATE1 high vs. low
ECHDC3	enoyl-CoA hydratase domain containing 3	10p14	79746	-1.69	-2.76	0.00724508	0.0345091	down FATE1 high vs. low
DCLK1	doublecortin like kinase 1	13q13.3	9201	-1.21	-2.76	0.00716311	0.0342811	down FATE1 high vs. low
ABAT	4-aminobutyrate aminotransferase	16p13.2	18	-1.49	-2.76	0.00713042	0.0341788	down FATE1 high vs. low
SH2D4A	SH2 domain containing 4A	8p21.3	63898	-1.03	-2.77	0.00705182	0.0340854	down FATE1 high vs. low
SLC27A2	solute carrier family 27 member 2	15q21.2	11001	-1.9	-2.77	0.00692474	0.0338564	down FATE1 high vs. low
SLC30A3	solute carrier family 30 member 3	2p23.3	7781	-1.8	-2.78	0.00675854	0.0332668	down FATE1 high vs. low
HHATL	hedgehog acyltransferase like	3p22.1	57467	-1.93	-2.78	0.00673633	0.0332043	down FATE1 high vs. low
CDH9	cadherin 9	5p14.1	1007	-1.75	-2.79	0.00667147	0.0330643	down FATE1 high vs. low
PPL	periplakin	16p13.3	5493	-1.42	-2.79	0.00661479	0.0329462	down FATE1 high vs. low
CCDC9B	coiled-coil domain containing 9B	15q15.1	388115	-1.03	-2.79	0.0065323	0.0327402	down FATE1 high vs. low
GZMA	granzyme A	5q11.2	3001	-1.39	-2.8	0.00642448	0.0324086	down FATE1 high vs. low
CD3E	CD3e molecule	11q23.3	916	-1.42	-2.81	0.00622885	0.0318298	down FATE1 high vs. low
ADGRF4	adhesion G protein-coupled receptor F4	6p12.3	221393	-1.83	-2.82	0.00609318	0.0313846	down FATE1 high vs. low
TRIM54	tripartite motif containing 54	2p23.3	57159	-1.71	-2.82	0.006072	0.031329	down FATE1 high vs. low
TWIST1	twist family bHLH transcription factor 1	7p21.1	7291	-1.23	-2.82	0.00598968	0.0309926	down FATE1 high vs. low
ARL9	ADP ribosylation factor like GTPase 9	4q12	132946	-1.01	-2.82	0.00598453	0.0309926	down FATE1 high vs. low
CCDC8	coiled-coil domain containing 8	19q13.32	83987	-1.67	-2.82	0.00598388	0.0309926	down FATE1 high vs. low
TNFSF11	TNF superfamily member 11	13q14.11	8600	-1.04	-2.82	0.00597634	0.0309926	down FATE1 high vs. low
PCBP3	poly(rC) binding protein 3	21q22.3	54039	-1.31	-2.83	0.00597013	0.0309926	down FATE1 high vs. low
PQLC2L	PQ loop repeat containing 2 like	3q25.32	152078	-1.12	-2.83	0.00595452	0.0309926	down FATE1 high vs. low
C11orf52	chromosome 11 open reading frame 52	11q23.1	91894	-1.58	-2.83	0.00585921	0.0307893	down FATE1 high vs. low
GPRC5A	G protein-coupled receptor class C group 5 member A	12p13.1	9052	-1.51	-2.83	0.0058089	0.0306531	down FATE1 high vs. low
KRTCAP3	keratinocyte associated protein 3	2p23.3	200634	-1.09	-2.84	0.00580344	0.0306421	down FATE1 high vs. low
MRC2	mannose receptor C type 2	17q23.2	9902	-1.35	-2.84	0.00573087	0.0303653	down FATE1 high vs. low
PRSS22	serine protease 22	16p13.3	64063	-1.2	-2.84	0.00567619	0.0301942	down FATE1 high vs. low
AKAP2	A-kinase anchoring protein 2	9q31.3	11217	-1.52	-2.85	0.00552548	0.0296129	down FATE1 high vs. low
ANO9	anoctamin 9	11p15.5	338440	-1.01	-2.86	0.00541893	0.0293364	down FATE1 high vs. low
XKR8	XK related 8	1p35.3	55113	-1.04	-2.86	0.00538815	0.0292515	down FATE1 high vs. low
HSPB6	heat shock protein family B (small) member 6	19q13.12	126393	-1.72	-2.87	0.00533048	0.0290955	down FATE1 high vs. low
ACSL5	acyl-CoA synthetase long chain family member 5	10q25.2	51703	-1.02	-2.87	0.00530247	0.0290425	down FATE1 high vs. low
FAM83A	family with sequence similarity 83 member A	8q24.13	84985	-1.92	-2.87	0.00528284	0.0289929	down FATE1 high vs. low
SH2D1A	SH2 domain containing 1A	Xq25	4068	-1.21	-2.87	0.00524908	0.028935	down FATE1 high vs. low
SAMD3	sterile alpha motif domain containing 3	6q23.1	154075	-1.14	-2.87	0.00523396	0.0289261	down FATE1 high vs. low
EPS8L2	EPS8 like 2	11p15.5	64787	-1.72	-2.88	0.00515444	0.0286179	down FATE1 high vs. low
CD247	CD247 molecule	1q24.2	919	-1.03	-2.89	0.00500556	0.0280842	down FATE1 high vs. low
NPY6R	neuropeptide Y receptor Y6 (pseudogene)	5q31.2	4888	-1.62	-2.89	0.00493554	0.0278641	down FATE1 high vs. low
POSTN	periostin	13q13.3	10631	-1.86	-2.89	0.00492504	0.0278222	down FATE1 high vs. low
KLRB1	killer cell lectin like receptor B1	12p13.31	3820	-1.44	-2.9	0.00481295	0.0273426	down FATE1 high vs. low
SPINT2	serine peptidase inhibitor, Kunitz type 2	19q13.2	10653	-1.19	-2.9	0.00481253	0.0273426	down FATE1 high vs. low
NAALAD2	N-acetylated alpha-linked acidic dipeptidase 2	11q14.3	10003	-1.48	-2.9	0.00480381	0.0273421	down FATE1 high vs. low
GZMK	granzyme K	5q11.2	3003	-1.59	-2.91	0.00472759	0.0270428	down FATE1 high vs. low
PLA2G4A	phospholipase A2 group IVA	1q31.1	5321	-1.23	-2.91	0.00471349	0.0270102	down FATE1 high vs. low
SYT13	synaptotagmin 13	11p11.2	57586	-1.6	-2.92	0.00458466	0.0264778	down FATE1 high vs. low
XKR9	XK related 9	8q13.3	389668	-1.24	-2.92	0.00450748	0.026233	down FATE1 high vs. low
EOMES	eomesodermin	3p24.1	8320	-1.4	-2.93	0.00442336	0.0258766	down FATE1 high vs. low
ARHGAP24	Rho GTPase activating protein 24	4q21.23-q21.3	83478	-1.03	-2.94	0.00430585	0.025386	down FATE1 high vs. low
LY96	lymphocyte antigen 96	8q21.11	23643	-1.44	-2.94	0.00429965	0.0253739	down FATE1 high vs. low
RRAD	RRAD, Ras related glycolysis inhibitor and calcium channel regulator	16q22.1	6236	-1.72	-2.94	0.00424071	0.025133	down FATE1 high vs. low
ADAMTS10	ADAM metallopeptidase with thrombospondin type 1 motif 10	19p13.2	81794	-1.25	-2.95	0.00413752	0.0247642	down FATE1 high vs. low
CLDN7	claudin 7	17p13.1	1366	-1.11	-2.95	0.00413071	0.0247566	down FATE1 high vs. low
CD3D	CD3d molecule	11q23.3	915	-1.47	-2.96	0.00409057	0.0246302	down FATE1 high vs. low
ARHGEF5	Rho guanine nucleotide exchange factor 5	7q35	7984	-1.64	-2.96	0.00405175	0.0245254	down FATE1 high vs. low
RAB11FIP4	RAB11 family interacting protein 4	17q11.2	84440	-1.01	-2.97	0.00389519	0.0238344	down FATE1 high vs. low
NFKBIZ	NFKB inhibitor zeta	3q12.3	64332	-1.09	-2.98	0.00385763	0.0237653	down FATE1 high vs. low
TGFBI	transforming growth factor beta induced	5q31.1	7045	-1.44	-2.98	0.00384156	0.0237147	down FATE1 high vs. low
TMEM184A	transmembrane protein 184A	7p22.3	202915	-1.84	-2.98	0.00376879	0.0235222	down FATE1 high vs. low
VAV3	vav guanine nucleotide exchange factor 3	1p13.3	10451	-1.09	-2.99	0.00375195	0.0234819	down FATE1 high vs. low
UGT1A9	UDP glucuronosyltransferase family 1 member A9	2q37.1	54600	-1.41	-2.99	0.00373492	0.0233915	down FATE1 high vs. low
CLCF1	cardiotrophin like cytokine factor 1	11q13.2	23529	-1.39	-2.99	0.00372677	0.0233566	down FATE1 high vs. low
LGR6	leucine rich repeat containing G protein-coupled receptor 6	1q32.1	59352	-1.11	-2.99	0.00371853	0.023334	down FATE1 high vs. low
OR2A7	olfactory receptor family 2 subfamily A member 7	7q35	401427	-1.29	-2.99	0.00368692	0.0232032	down FATE1 high vs. low
SGPP2	sphingosine-1-phosphate phosphatase 2	2q36.1	130367	-1.79	-2.99	0.00368512	0.0232032	down FATE1 high vs. low
PYHIN1	pyrin and HIN domain family member 1	1q23.1	149628	-1.2	-2.99	0.0036824	0.0232032	down FATE1 high vs. low
ADAMTS16	ADAM metallopeptidase with thrombospondin type 1 motif 16	5p15.32	170690	-1.16	-2.99	0.00367094	0.0231753	down FATE1 high vs. low
RSPO4	R-spondin 4	20p13	343637	-1.02	-2.99	0.00366635	0.0231753	down FATE1 high vs. low
RAB34	RAB34, member RAS oncogene family	17q11.2	83871	-1.48	-3	0.0035698	0.022767	down FATE1 high vs. low
CD2	CD2 molecule	1p13.1	914	-1.55	-3	0.0035652	0.0227537	down FATE1 high vs. low
SNCAIP	synuclein alpha interacting protein	5q23.2	9627	-1.71	-3.01	0.00354757	0.022682	down FATE1 high vs. low
RSPO3	R-spondin 3	6q22.33	84870	-1.73	-3.01	0.00353984	0.022682	down FATE1 high vs. low
CTAGE9	CTAGE family member 9	6q23.2	643854	-1.06	-3.01	0.00351703	0.0225736	down FATE1 high vs. low
ANK3	ankyrin 3	10q21.2	288	-1.8	-3.01	0.00350119	0.0224879	down FATE1 high vs. low
STAP2	signal transducing adaptor family member 2	19p13.3	55620	-1.18	-3.02	0.00337728	0.0220361	down FATE1 high vs. low
CNN2	calponin 2	19p13.3	1265	-1.06	-3.02	0.00336689	0.0219842	down FATE1 high vs. low
TSPAN10	tetraspanin 10	17q25.3	83882	-1.37	-3.03	0.00333346	0.0218509	down FATE1 high vs. low
PLAT	plasminogen activator, tissue type	8p11.21	5327	-1.3	-3.03	0.00326504	0.0215767	down FATE1 high vs. low
ADAMTSL5	ADAMTS like 5	19p13.3	339366	-1.02	-3.04	0.00323593	0.0214541	down FATE1 high vs. low
PAX9	paired box 9	14q13.3	5083	-1.4	-3.04	0.00318227	0.0212541	down FATE1 high vs. low
DKK2	dickkopf WNT signaling pathway inhibitor 2	4q25	27123	-1.4	-3.04	0.00318034	0.0212541	down FATE1 high vs. low
VWA5B1	von Willebrand factor A domain containing 5B1	1p36.12	127731	-1.06	-3.05	0.0031268	0.0210545	down FATE1 high vs. low
FAM50B	family with sequence similarity 50 member B	6p25.2	26240	-1.17	-3.05	0.00310908	0.0209858	down FATE1 high vs. low
GALE	UDP-galactose-4-epimerase	1p36.11	2582	-1.01	-3.06	0.00302387	0.0206378	down FATE1 high vs. low
LRRTM3	leucine rich repeat transmembrane neuronal 3	10q21.3	347731	-1.73	-3.06	0.00299994	0.0205422	down FATE1 high vs. low
TPSB2	tryptase beta 2 (gene/pseudogene)	16p13.3	64499	-2.08	-3.07	0.00295297	0.0203225	down FATE1 high vs. low
CLEC10A	C-type lectin domain containing 10A	17p13.1	10462	-1.66	-3.08	0.00281519	0.0196281	down FATE1 high vs. low
UGT1A7	UDP glucuronosyltransferase family 1 member A7	2q37.1	54577	-2.36	-3.08	0.00281266	0.0196264	down FATE1 high vs. low
MAATS1	MYCBP associated and testis expressed 1	3q13.33	89876	-1.11	-3.08	0.00280312	0.0196043	down FATE1 high vs. low
EPN3	epsin 3	17q21.33	55040	-2.24	-3.09	0.00278602	0.0195451	down FATE1 high vs. low
GIPC2	GIPC PDZ domain containing family member 2	1p31.1	54810	-1.75	-3.09	0.00275008	0.0194147	down FATE1 high vs. low
F13A1	coagulation factor XIII A chain	6p25.1	2162	-1.84	-3.1	0.00269032	0.0192451	down FATE1 high vs. low
SLPI	secretory leukocyte peptidase inhibitor	20q13.12	6590	-3.14	-3.1	0.00268905	0.0192451	down FATE1 high vs. low
PREX2	phosphatidylinositol-3,4,5-trisphosphate dependent Rac exchange factor 2	8q13.2	80243	-1.06	-3.1	0.00268253	0.0192214	down FATE1 high vs. low
GRB7	growth factor receptor bound protein 7	17q12	2886	-1.66	-3.11	0.00262743	0.018992	down FATE1 high vs. low
TGM2	transglutaminase 2	20q11.23	7052	-1.09	-3.11	0.00259718	0.0188486	down FATE1 high vs. low
ENPP1	ectonucleotide pyrophosphatase/phosphodiesterase 1	6q23.2	5167	-1.1	-3.11	0.00257857	0.0187437	down FATE1 high vs. low
LPAR3	lysophosphatidic acid receptor 3	1p22.3	23566	-1.32	-3.11	0.00257113	0.0187264	down FATE1 high vs. low
CAMKK1	calcium/calmodulin dependent protein kinase kinase 1	17p13.2	84254	-1.01	-3.11	0.00257053	0.0187264	down FATE1 high vs. low
HDAC9	histone deacetylase 9	7p21.1	9734	-1.13	-3.11	0.00256288	0.0187047	down FATE1 high vs. low
IQUB	IQ motif and ubiquitin domain containing	7q31.32	154865	-1.24	-3.12	0.00254333	0.0186468	down FATE1 high vs. low
A1BG-AS1	A1BG antisense RNA 1	19q13.43	503538	-1.25	-3.15	0.0023242	0.0175428	down FATE1 high vs. low
A1BG	alpha-1-B glycoprotein	19q13.43	1	-1.4	-3.15	0.00231904	0.0175255	down FATE1 high vs. low
B3GNT3	UDP-GlcNAc:betaGal beta-1,3-N-acetylglucosaminyltransferase 3	19p13.11	10331	-1.7	-3.15	0.00229849	0.0174579	down FATE1 high vs. low
FRRS1	ferric chelate reductase 1	1p21.2	391059	-1.1	-3.15	0.00229218	0.0174466	down FATE1 high vs. low
AMT	aminomethyltransferase	3p21.31	275	-1.07	-3.16	0.00225975	0.0173271	down FATE1 high vs. low
ACAP1	ArfGAP with coiled-coil, ankyrin repeat and PH domains 1	17p13.1	9744	-1.34	-3.16	0.00225953	0.0173271	down FATE1 high vs. low
DOCK11	dedicator of cytokinesis 11	Xq24	139818	-1.2	-3.16	0.00224914	0.0173215	down FATE1 high vs. low
PELI2	pellino E3 ubiquitin protein ligase family member 2	14q22.3	57161	-1.18	-3.16	0.00224104	0.0173047	down FATE1 high vs. low
FBLN7	fibulin 7	2q13-q14.1	129804	-1.16	-3.16	0.00223753	0.0173033	down FATE1 high vs. low
ICAM4	intercellular adhesion molecule 4 (Landsteiner-Wiener blood group)	19p13.2	3386	-1.64	-3.16	0.00221024	0.0172071	down FATE1 high vs. low
UGT1A1	UDP glucuronosyltransferase family 1 member A1	2q37.1	54658	-1.02	-3.19	0.00204485	0.0165249	down FATE1 high vs. low
RHPN1	rhophilin Rho GTPase binding protein 1	8q24.3	114822	-1.02	-3.19	0.00201888	0.0164601	down FATE1 high vs. low
ZNF578	zinc finger protein 578	19q13.41	147660	-1.09	-3.2	0.0019876	0.0163673	down FATE1 high vs. low
MID1IP1	MID1 interacting protein 1	Xp11.4	58526	-1.08	-3.2	0.00197427	0.0162871	down FATE1 high vs. low
CRIP3	cysteine rich protein 3	6p21.1	401262	-1.67	-3.2	0.00195862	0.0162096	down FATE1 high vs. low
ALPK3	alpha kinase 3	15q25.3	57538	-1.19	-3.21	0.00189957	0.0159028	down FATE1 high vs. low
SELP	selectin P	1q24.2	6403	-1.45	-3.22	0.00187451	0.0157806	down FATE1 high vs. low
PTAFR	platelet activating factor receptor	1p35.3	5724	-1.15	-3.22	0.00185729	0.0156794	down FATE1 high vs. low
PRSS8	serine protease 8	16p11.2	5652	-2.42	-3.23	0.00180675	0.0154691	down FATE1 high vs. low
ARHGEF28	Rho guanine nucleotide exchange factor 28	5q13.2	64283	-1.01	-3.24	0.00176098	0.0151633	down FATE1 high vs. low
DNAI1	dynein axonemal intermediate chain 1	9p13.3	27019	-1.1	-3.24	0.0017529	0.0151081	down FATE1 high vs. low
TMEM106A	transmembrane protein 106A	17q21.31	113277	-1.13	-3.24	0.0017307	0.014978	down FATE1 high vs. low
ZNF154	zinc finger protein 154	19q13.43	7710	-1.16	-3.25	0.00166725	0.0147423	down FATE1 high vs. low
HYMAI	hydatidiform mole associated and imprinted	6q24.2	57061	-1.15	-3.27	0.0016047	0.0144645	down FATE1 high vs. low
PLTP	phospholipid transfer protein	20q13.12	5360	-1.42	-3.28	0.00154771	0.0141212	down FATE1 high vs. low
KITLG	KIT ligand	12q21.32	4254	-1.17	-3.32	0.0013642	0.0131877	down FATE1 high vs. low
CTAGE4	CTAGE family member 4	7q35	100128553	-1.15	-3.32	0.00134188	0.0130861	down FATE1 high vs. low
SERPINI2	serpin family I member 2	3q26.1	5276	-1.67	-3.33	0.0013342	0.0130587	down FATE1 high vs. low
CTSS	cathepsin S	1q21.3	1520	-1.05	-3.33	0.0013243	0.0130363	down FATE1 high vs. low
RAPGEF4	Rap guanine nucleotide exchange factor 4	2q31.1	11069	-1.24	-3.34	0.00129036	0.0127625	down FATE1 high vs. low
CXCR6	C-X-C motif chemokine receptor 6	3p21.31	10663	-1.62	-3.34	0.00127406	0.0126704	down FATE1 high vs. low
TACR1	tachykinin receptor 1	2p12	6869	-1.25	-3.34	0.00126594	0.0126069	down FATE1 high vs. low
GALM	galactose mutarotase	2p22.1	130589	-1.02	-3.35	0.00122895	0.0123522	down FATE1 high vs. low
TLDC2	TBC/LysM-associated domain containing 2	20q11.23	140711	-1.05	-3.36	0.00120575	0.0121921	down FATE1 high vs. low
TTC39A	tetratricopeptide repeat domain 39A	1p32.3	22996	-1.54	-3.36	0.00119327	0.0120929	down FATE1 high vs. low
OXER1	oxoeicosanoid receptor 1	2p21	165140	-1.26	-3.37	0.00116053	0.0118274	down FATE1 high vs. low
GPR171	G protein-coupled receptor 171	3q25.1	29909	-1.18	-3.38	0.00113121	0.0115807	down FATE1 high vs. low
ARL11	ADP ribosylation factor like GTPase 11	13q14.2	115761	-1.38	-3.38	0.00111944	0.0114993	down FATE1 high vs. low
CCR2	C-C motif chemokine receptor 2	3p21.31	729230	-1.46	-3.39	0.00110615	0.0114146	down FATE1 high vs. low
HS3ST3B1	heparan sulfate-glucosamine 3-sulfotransferase 3B1	17p12	9953	-1.29	-3.4	0.00107007	0.0111388	down FATE1 high vs. low
CHMP4C	charged multivesicular body protein 4C	8q21.13	92421	-1.51	-3.4	0.00105034	0.0110272	down FATE1 high vs. low
GBP2	guanylate binding protein 2	1p22.2	2634	-1.42	-3.41	0.00103416	0.0109719	down FATE1 high vs. low
CGAS	cyclic GMP-AMP synthase	6q13	115004	-1.15	-3.41	0.00102058	0.0108917	down FATE1 high vs. low
CTSC	cathepsin C	11q14.2	1075	-1.02	-3.41	0.00101993	0.0108917	down FATE1 high vs. low
C8orf34	chromosome 8 open reading frame 34	8q13.2	116328	-1.45	-3.42	0.00100039	0.0108123	down FATE1 high vs. low
TSPY26P	testis specific protein Y-linked 26, pseudogene	20q11.21	128854	-1.01	-3.42	0.000992821	0.0108123	down FATE1 high vs. low
BAG2	BCL2 associated athanogene 2	6p12.1	9532	-1.14	-3.42	0.000975596	0.0107279	down FATE1 high vs. low
PMEL	premelanosome protein	12q13.2	6490	-1.42	-3.44	0.000921012	0.0103929	down FATE1 high vs. low
PRND	prion like protein doppel	20p13	23627	-1.47	-3.44	0.000920866	0.0103929	down FATE1 high vs. low
IFI30	IFI30 lysosomal thiol reductase	19p13.11	10437	-1.26	-3.44	0.000918462	0.01039	down FATE1 high vs. low
ABI3BP	ABI family member 3 binding protein	3q12.2	25890	-2.1	-3.45	0.000911368	0.0103486	down FATE1 high vs. low
TPSAB1	tryptase alpha/beta 1	16p13.3	7177	-2.33	-3.45	0.00089958	0.0102607	down FATE1 high vs. low
NUDT16P1	nudix hydrolase 16 pseudogene 1	3q22.1	152195	-1.77	-3.46	0.000877241	0.0100679	down FATE1 high vs. low
TMC4	transmembrane channel like 4	19q13.42	147798	-1.21	-3.46	0.000867162	0.0100099	down FATE1 high vs. low
LAMC2	laminin subunit gamma 2	1q25.3	3918	-2.02	-3.46	0.000858897	0.00993617	down FATE1 high vs. low
MDK	midkine	11p11.2	4192	-1.97	-3.48	0.000815502	0.00964254	down FATE1 high vs. low
CISH	cytokine inducible SH2 containing protein	3p21.2	1154	-1.68	-3.49	0.000803345	0.00955792	down FATE1 high vs. low
KIAA1324L	KIAA1324 like	7q21.12	222223	-1.6	-3.49	0.000796692	0.00953909	down FATE1 high vs. low
SERINC2	serine incorporator 2	1p35.2	347735	-1.41	-3.5	0.000774079	0.00937797	down FATE1 high vs. low
RFLNA	refilin A	12q24.31	144347	-1.34	-3.51	0.000751567	0.00923601	down FATE1 high vs. low
TESPA1	thymocyte expressed, positive selection associated 1	12q13.2	9840	-1.63	-3.51	0.000747671	0.00923601	down FATE1 high vs. low
NRG1	neuregulin 1	8p12	3084	-1.57	-3.52	0.000714392	0.00895454	down FATE1 high vs. low
DSG2	desmoglein 2	18q12.1	1829	-2.41	-3.53	0.000690328	0.00880994	down FATE1 high vs. low
CHDH	choline dehydrogenase	3p21.1	55349	-1.97	-3.54	0.000663488	0.00855343	down FATE1 high vs. low
CCDC144A	coiled-coil domain containing 144A	17p11.2	9720	-1.28	-3.56	0.000631055	0.00832044	down FATE1 high vs. low
ZNF702P	zinc finger protein 702, pseudogene	19q13.41	79986	-1.41	-3.56	0.000625773	0.0083117	down FATE1 high vs. low
FAM129A	family with sequence similarity 129 member A	1q25.3	116496	-1.29	-3.57	0.000617176	0.0082502	down FATE1 high vs. low
VWA7	von Willebrand factor A domain containing 7	6p21.33	80737	-1.36	-3.57	0.000607166	0.00813426	down FATE1 high vs. low
RASA2	RAS p21 protein activator 2	3q23	5922	-1.14	-3.61	0.000534015	0.00742253	down FATE1 high vs. low
SLC7A4	solute carrier family 7 member 4	22q11.21	6545	-2.73	-3.62	0.000523464	0.00733305	down FATE1 high vs. low
AMPD3	adenosine monophosphate deaminase 3	11p15.4	272	-1.34	-3.62	0.000517177	0.0072677	down FATE1 high vs. low
MSRB3	methionine sulfoxide reductase B3	12q14.3	253827	-1.25	-3.62	0.000516853	0.0072677	down FATE1 high vs. low
ZNF185	zinc finger protein 185 with LIM domain	Xq28	7739	-1.73	-3.64	0.000480623	0.00695242	down FATE1 high vs. low
DNAH6	dynein axonemal heavy chain 6	2p11.2	1768	-1.22	-3.64	0.000477244	0.0069253	down FATE1 high vs. low
ARSD	arylsulfatase D	Xp22.33	414	-1.14	-3.65	0.00047465	0.00691712	down FATE1 high vs. low
SVIL	supervillin	10p11.23	6840	-1.09	-3.65	0.000466685	0.00684514	down FATE1 high vs. low
KRT8	keratin 8	12q13.13	3856	-2.79	-3.66	0.000459032	0.0067861	down FATE1 high vs. low
FBXO2	F-box protein 2	1p36.22	26232	-2.04	-3.66	0.000458618	0.0067861	down FATE1 high vs. low
IL2RB	interleukin 2 receptor subunit beta	22q12.3	3560	-1.49	-3.66	0.000450875	0.00672219	down FATE1 high vs. low
SH3D19	SH3 domain containing 19	4q31.3	152503	-1.03	-3.66	0.000449108	0.0067069	down FATE1 high vs. low
PRDM1	PR/SET domain 1	6q21	639	-1.01	-3.67	0.000440525	0.00663945	down FATE1 high vs. low
RGS2	regulator of G protein signaling 2	1q31.2	5997	-1.38	-3.67	0.000437111	0.00663424	down FATE1 high vs. low
CES4A	carboxylesterase 4A	16q22.1	283848	-1.79	-3.67	0.000434803	0.00663424	down FATE1 high vs. low
PALM	paralemmin	19p13.3	5064	-1.53	-3.67	0.000431105	0.00659425	down FATE1 high vs. low
DMTN	dematin actin binding protein	8p21.3	2039	-1.6	-3.68	0.00041666	0.00640892	down FATE1 high vs. low
APOBEC3G	apolipoprotein B mRNA editing enzyme catalytic subunit 3G	22q13.1	60489	-1.35	-3.69	0.000413102	0.00639381	down FATE1 high vs. low
MISP	mitotic spindle positioning	19p13.3	126353	-2.37	-3.69	0.000412	0.00639381	down FATE1 high vs. low
ANXA3	annexin A3	4q21.21	306	-1.83	-3.69	0.000411174	0.00639381	down FATE1 high vs. low
FAM160A1	family with sequence similarity 160 member A1	4q31.3	729830	-1.22	-3.7	0.000398556	0.00626197	down FATE1 high vs. low
MTMR9LP	myotubularin related protein 9 like, pseudogene	1p35.2	339483	-1.19	-3.7	0.000393153	0.00622027	down FATE1 high vs. low
C3orf52	chromosome 3 open reading frame 52	3q13.2	79669	-1.3	-3.7	0.000392335	0.00622027	down FATE1 high vs. low
TMEM229A	transmembrane protein 229A	7q31.32	730130	-2.03	-3.7	0.00038959	0.00621089	down FATE1 high vs. low
HSPB7	heat shock protein family B (small) member 7	1p36.13	27129	-2.3	-3.71	0.000378598	0.00609658	down FATE1 high vs. low
SLC40A1	solute carrier family 40 member 1	2q32.2	30061	-1.5	-3.73	0.00035465	0.00583414	down FATE1 high vs. low
TNK1	tyrosine kinase non receptor 1	17p13.1	8711	-1.91	-3.74	0.000344627	0.00575432	down FATE1 high vs. low
CAB39L	calcium binding protein 39 like	13q14.2	81617	-1.11	-3.75	0.000337681	0.00570146	down FATE1 high vs. low
PLAGL1	PLAG1 like zinc finger 1	6q24.2	5325	-2.13	-3.76	0.000322147	0.00554259	down FATE1 high vs. low
MAP2K6	mitogen-activated protein kinase kinase 6	17q24.3	5608	-1.29	-3.79	0.000288192	0.00520581	down FATE1 high vs. low
VILL	villin like	3p22.2	50853	-1.42	-3.8	0.000281632	0.00511796	down FATE1 high vs. low
CD40LG	CD40 ligand	Xq26.3	959	-1.16	-3.81	0.000274866	0.00504105	down FATE1 high vs. low
UGT1A8	UDP glucuronosyltransferase family 1 member A8	2q37.1	54576	-1.23	-3.84	0.000243958	0.00464784	down FATE1 high vs. low
PLEKHG6	pleckstrin homology and RhoGEF domain containing G6	12p13.31	55200	-1.77	-3.85	0.000238056	0.00459358	down FATE1 high vs. low
EIF4EBP3	eukaryotic translation initiation factor 4E binding protein 3	5q31.3	8637	-1.03	-3.85	0.000236108	0.0045755	down FATE1 high vs. low
ZNF354C	zinc finger protein 354C	5q35.3	30832	-1.4	-3.88	0.000215047	0.00426789	down FATE1 high vs. low
ROR2	receptor tyrosine kinase like orphan receptor 2	9q22.31	4920	-2.09	-3.88	0.000213726	0.00426035	down FATE1 high vs. low
OSR2	odd-skipped related transciption factor 2	8q22.2	116039	-1.32	-3.88	0.000211585	0.00422699	down FATE1 high vs. low
ILDR2	immunoglobulin like domain containing receptor 2	1q24.1	387597	-1.14	-3.89	0.00020996	0.00422249	down FATE1 high vs. low
TMEM25	transmembrane protein 25	11q23.3	84866	-1.56	-3.9	0.000197883	0.00407006	down FATE1 high vs. low
HTR2B	5-hydroxytryptamine receptor 2B	2q37.1	3357	-2.12	-3.93	0.000179765	0.00380996	down FATE1 high vs. low
ITPR3	inositol 1,4,5-trisphosphate receptor type 3	6p21.31	3710	-1.81	-3.95	0.000165325	0.00368516	down FATE1 high vs. low
RCOR2	REST corepressor 2	11q13.1	283248	-1.72	-3.96	0.000164919	0.00368516	down FATE1 high vs. low
ROBO3	roundabout guidance receptor 3	11q24.2	64221	-1.52	-3.96	0.000163884	0.00368516	down FATE1 high vs. low
RIN1	Ras and Rab interactor 1	11q13.2	9610	-1.31	-3.96	0.000162509	0.00368516	down FATE1 high vs. low
PACSIN3	protein kinase C and casein kinase substrate in neurons 3	11p11.2	29763	-1.21	-3.96	0.00016133	0.00367762	down FATE1 high vs. low
TTN	titin	2q31.2	7273	-1.08	-3.97	0.000155487	0.00359883	down FATE1 high vs. low
FERMT1	fermitin family member 1	20p12.3	55612	-1.48	-4.03	0.000127729	0.00314968	down FATE1 high vs. low
MFSD6	major facilitator superfamily domain containing 6	2q32.2	54842	-1.11	-4.03	0.000127057	0.00314168	down FATE1 high vs. low
TCEA3	transcription elongation factor A3	1p36.12	6920	-1.15	-4.04	0.000120768	0.00304868	down FATE1 high vs. low
CHST6	carbohydrate sulfotransferase 6	16q23.1	4166	-2.67	-4.05	0.000117657	0.00304225	down FATE1 high vs. low
FAM25A	family with sequence similarity 25 member A	10q23.2	643161	-1.66	-4.06	0.000113979	0.00298508	down FATE1 high vs. low
TMEM26	transmembrane protein 26	10q21.2	219623	-1.71	-4.06	0.000112965	0.00298235	down FATE1 high vs. low
WNT5B	Wnt family member 5B	12p13.33	81029	-1.78	-4.07	0.000108997	0.00290978	down FATE1 high vs. low
NDRG4	NDRG family member 4	16q21	65009	-2.65	-4.08	0.000106886	0.00287889	down FATE1 high vs. low
CTF1	cardiotrophin 1	16p11.2	1489	-1.82	-4.08	0.000106702	0.00287889	down FATE1 high vs. low
CLVS2	clavesin 2	6q22.31	134829	-2.17	-4.08	0.000105575	0.00287785	down FATE1 high vs. low
DLEC1	DLEC1 cilia and flagella associated protein	3p22.2	9940	-1.14	-4.1	9.99991e-05	0.0028018	down FATE1 high vs. low
TCIRG1	T cell immune regulator 1, ATPase H+ transporting V0 subunit a3	11q13.2	10312	-1.7	-4.1	9.97925e-05	0.0028018	down FATE1 high vs. low
DSP	desmoplakin	6p24.3	1832	-1.81	-4.1	9.80232e-05	0.00277219	down FATE1 high vs. low
LGALS3BP	galectin 3 binding protein	17q25.3	3959	-1.22	-4.11	9.63867e-05	0.00275335	down FATE1 high vs. low
ITGA3	integrin subunit alpha 3	17q21.33	3675	-1.34	-4.13	9.02175e-05	0.0026085	down FATE1 high vs. low
SH3BP2	SH3 domain binding protein 2	4p16.3	6452	-1.18	-4.13	8.74399e-05	0.00255265	down FATE1 high vs. low
APOBEC3D	apolipoprotein B mRNA editing enzyme catalytic subunit 3D	22q13.1	140564	-1.61	-4.14	8.47041e-05	0.00252159	down FATE1 high vs. low
GXYLT2	glucoside xylosyltransferase 2	3p13	727936	-1.38	-4.15	8.17156e-05	0.00246506	down FATE1 high vs. low
ARAP3	ArfGAP with RhoGAP domain, ankyrin repeat and PH domain 3	5q31.3	64411	-1.18	-4.19	7.16214e-05	0.00226632	down FATE1 high vs. low
ZNF217	zinc finger protein 217	20q13.2	7764	-1.08	-4.22	6.48391e-05	0.00215731	down FATE1 high vs. low
CD1C	CD1c molecule	1q23.1	911	-1.73	-4.22	6.38671e-05	0.00215648	down FATE1 high vs. low
CSGALNACT1	chondroitin sulfate N-acetylgalactosaminyltransferase 1	8p21.3	55790	-1.57	-4.26	5.5372e-05	0.00198854	down FATE1 high vs. low
KRT15	keratin 15	17q21.2	3866	-1.45	-4.27	5.36843e-05	0.00194335	down FATE1 high vs. low
HS3ST3A1	heparan sulfate-glucosamine 3-sulfotransferase 3A1	17p12	9955	-2.45	-4.3	4.73445e-05	0.00182325	down FATE1 high vs. low
AVPR1A	arginine vasopressin receptor 1A	12q14.2	552	-2.22	-4.31	4.59471e-05	0.00178802	down FATE1 high vs. low
SUCNR1	succinate receptor 1	3q25.1	56670	-2.44	-4.32	4.39195e-05	0.00173567	down FATE1 high vs. low
DRC3	dynein regulatory complex subunit 3	17p11.2	83450	-1.14	-4.33	4.3018e-05	0.00173011	down FATE1 high vs. low
REG3G	regenerating family member 3 gamma	2p12	130120	-3.22	-4.34	4.14905e-05	0.00170629	down FATE1 high vs. low
REL	REL proto-oncogene, NF-kB subunit	2p16.1	5966	-1.04	-4.39	3.39668e-05	0.00149926	down FATE1 high vs. low
ARHGEF35	Rho guanine nucleotide exchange factor 35	7q35	445328	-2.1	-4.42	3.06198e-05	0.00140834	down FATE1 high vs. low
PTGDR	prostaglandin D2 receptor	14q22.1	5729	-1.72	-4.44	2.83313e-05	0.0013711	down FATE1 high vs. low
C12orf75	chromosome 12 open reading frame 75	12q23.3	387882	-1.94	-4.51	2.23482e-05	0.00122661	down FATE1 high vs. low
NRP2	neuropilin 2	2q33.3	8828	-1.53	-4.57	1.77915e-05	0.00107465	down FATE1 high vs. low
IKBKE	inhibitor of nuclear factor kappa B kinase subunit epsilon	1q32.1	9641	-1.91	-4.57	1.73787e-05	0.00106314	down FATE1 high vs. low
AGAP11	ArfGAP with GTPase domain, ankyrin repeat and PH domain 11	10q23.2	119385	-1.26	-4.58	1.68527e-05	0.00105914	down FATE1 high vs. low
FBXO32	F-box protein 32	8q24.13	114907	-1.69	-4.62	1.45107e-05	0.00101385	down FATE1 high vs. low
B3GALT2	beta-1,3-galactosyltransferase 2	1q31.2	8707	-2.22	-4.63	1.41128e-05	0.00100566	down FATE1 high vs. low
LFNG	LFNG O-fucosylpeptide 3-beta-N-acetylglucosaminyltransferase	7p22.3	3955	-1.58	-4.64	1.37273e-05	0.000985956	down FATE1 high vs. low
DIRAS1	DIRAS family GTPase 1	19p13.3	148252	-2.72	-4.7	1.06886e-05	0.000863666	down FATE1 high vs. low
GPER1	G protein-coupled estrogen receptor 1	7p22.3	2852	-2.23	-4.71	1.04008e-05	0.000862664	down FATE1 high vs. low
CPM	carboxypeptidase M	12q15	1368	-1.48	-4.71	1.02048e-05	0.000862664	down FATE1 high vs. low
HTR1B	5-hydroxytryptamine receptor 1B	6q14.1	3351	-1.4	-4.74	9.35854e-06	0.000828208	down FATE1 high vs. low
DNAH1	dynein axonemal heavy chain 1	3p21.1	25981	-1.18	-4.75	9.02546e-06	0.000825046	down FATE1 high vs. low
ADAMTSL4	ADAMTS like 4	1q21.2	54507	-1.68	-4.81	7.01226e-06	0.000690649	down FATE1 high vs. low
CYP27A1	cytochrome P450 family 27 subfamily A member 1	2q35	1593	-2.19	-4.83	6.52989e-06	0.000671533	down FATE1 high vs. low
CD1E	CD1e molecule	1q23.1	913	-1.59	-4.85	6.08339e-06	0.000668679	down FATE1 high vs. low
SLC4A7	solute carrier family 4 member 7	3p24.1	9497	-1.11	-4.86	5.82072e-06	0.000668679	down FATE1 high vs. low
COL14A1	collagen type XIV alpha 1 chain	8q24.12	7373	-3	-4.93	4.37874e-06	0.000574083	down FATE1 high vs. low
PHLDB2	pleckstrin homology like domain family B member 2	3q13.2	90102	-1.51	-4.95	4.12597e-06	0.000571677	down FATE1 high vs. low
IRF6	interferon regulatory factor 6	1q32.2	3664	-2.58	-4.98	3.56316e-06	0.000528628	down FATE1 high vs. low
ARMC9	armadillo repeat containing 9	2q37.1	80210	-1.01	-5.07	2.56859e-06	0.000468642	down FATE1 high vs. low
MBOAT1	membrane bound O-acyltransferase domain containing 1	6p22.3	154141	-2.08	-5.14	1.92041e-06	0.000413799	down FATE1 high vs. low
RAB31	RAB31, member RAS oncogene family	18p11.22	11031	-1.4	-5.15	1.87299e-06	0.000413424	down FATE1 high vs. low
XYLB	xylulokinase	3p22.2	9942	-1.09	-5.16	1.79669e-06	0.000406498	down FATE1 high vs. low
PRICKLE2	prickle planar cell polarity protein 2	3p14.1	166336	-1.82	-5.36	7.8354e-07	0.000233193	down FATE1 high vs. low
B3GNT7	UDP-GlcNAc:betaGal beta-1,3-N-acetylglucosaminyltransferase 7	2q37.1|2q37.1	93010	-2.11	-5.48	4.82509e-07	0.000189855	down FATE1 high vs. low
SSH3	slingshot protein phosphatase 3	11q13.2	54961	-1.58	-5.56	3.55568e-07	0.000171651	down FATE1 high vs. low
GPT	glutamic--pyruvic transaminase	8q24.3	2875	-2.31	-5.72	1.83344e-07	0.000136599	down FATE1 high vs. low
ZDHHC2	zinc finger DHHC-type containing 2	8p22	51201	-1.53	-5.9	8.54525e-08	9.66672e-05	down FATE1 high vs. low
HACD4	3-hydroxyacyl-CoA dehydratase 4	9p21.3	401494	-2.04	-6.01	5.2552e-08	7.92652e-05	down FATE1 high vs. low

## Sheet: Table S3
Supplementary Table 3: GO biological processes associated with the 1084 genes differentially expressed between “FATE1-high” vs. “FATE1-low” ACC samples
GO:BP Terms ID	Terms	up FATE1 high vs. low				down FATE1 high vs. low
		N	Genes	p-value	q-value	N	Genes	p-value	q-value
GO:0006695	cholesterol biosynthetic process	14	NSDHL,MVD,CYP51A1,FDPS,IDI1,HSD17B7,HMGCS1,MVK,MSMO1,HMGCR,DHCR7,INSIG1,EBP,SQLE	2.0135e-12	1.6249e-09
GO:0009952	anterior/posterior pattern specification	17	HOXB5,HOXB9,HOXB7,HOXC9,HOXD10,HOXC8,EMX2,HOXC5,HOXC13,HOXC11,HOXC10,HOXA7,HOXA10,HOXA11,HOXB8,ALX4,HOXD13	1.29677e-09	5.23246e-07
GO:0001501	skeletal system development	19	EN1,VDR,EBP,CDH11,HOXC10,PITX1,HOXA10,WFIKKN1,DLX6,BMP7,GDF10,HOXA11,INHA,PTH1R,ALPL,NKX3-2,ALX4,HOXD13,DLL3	1.2689e-07	2.86763e-05
GO:0009653	anatomical structure morphogenesis	17	HOXB5,EN1,S1PR3,FOXD4,MLXIPL,FOXD4L1,HOXC13,LYVE1,PITX1,EYA4,PAX7,HOXA11,FOXA2,FOXD1,FOXE1,GPC4,FOXD3	1.44186e-07	2.86763e-05
GO:0016125	sterol metabolic process	7	CYP17A1,CYP19A1,CYP51A1,FDX1,CYP21A2,EBP,CYP11A1	1.77672e-07	2.86763e-05
GO:0008299	isoprenoid biosynthetic process	6	MVD,FDPS,IDI1,HMGCS1,MVK,HMGCR	3.96861e-07	5.33778e-05
GO:0007268	synaptic transmission	35	EPB41L1,NPTX1,PDE7B,KCNK9,CHRNA7,HCRTR2,KCNJ14,TACR2,KCNG1,CHRNA3,CACNB2,KCNH3,KCNMA1,KCNN2,KCNN1,GRIK5,CAMK2B,CACNG2,CACNA1G,SLC17A7,CARTPT,KCND3,KCNC1,CHRNA4,KCNK3,CHRNA2,KCNQ2,SYT5,HTR1E,SLC1A2,SNCB,NRXN2,UNC13A,ACHE,NPTX2	4.98121e-07	5.74262e-05
GO:0006811	ion transport	18	SLC17A8,CHRNA7,SLC26A2,SLC4A10,CHRNA3,CACNA1G,SLC9A2,SLC17A7,SLC8A3,CNNM1,SLC4A1,CHRNA4,CHRNA2,SLC4A3,SLC7A11,SLC1A2,SLC4A8,SLC8A2	2.67764e-06	0.000270107
GO:0030326	embryonic limb morphogenesis	9	FBN2,HOXD10,TBX5,SHH,HOXC10,HOXA10,DLX6,BMP7,HOXA11	4.11388e-06	0.000368878
GO:0009954	proximal/distal pattern formation	7	EN1,HOXD10,HOXC11,HOXC10,GLI1,HOXA10,HOXA11	4.78698e-06	0.000386309
GO:0008202	steroid metabolic process	10	CYP17A1,CYP19A1,FDX1,HSD3B2,CYP21A2,MSMO1,HSD11B2,SULT4A1,CYP11A1,HSD17B3	1.0074e-05	0.000739065
GO:0006813	potassium ion transport	11	KCNK9,KCNG1,KCNH3,KCNMA1,KCNN2,KCNN1,ATP1A3,KCND3,KCNC1,KCNK3,KCNQ2	1.48852e-05	0.00092403
GO:0006702	androgen biosynthetic process	4	CYP17A1,HSD3B2,WNT4,HSD17B3	2.04295e-05	0.00102436
GO:0072488	ammonium transmembrane transport	4	RHCG,RHCE,SLC22A3,RHBG	2.04295e-05	0.00102436
GO:0006855	drug transmembrane transport	5	ABCB4,EBP,SLC22A3,ABCB1,SLC47A1	3.1992e-05	0.00134293
GO:0015701	bicarbonate transport	7	SLC26A2,SLC4A10,HBB,HBA1,SLC4A1,SLC4A3,SLC4A8	3.32822e-05	0.00134293
GO:0089711	L-glutamate transmembrane transport	4	SLC17A8,SLC17A7,SLC7A11,SLC1A2	6.00921e-05	0.00228685
GO:0007399	nervous system development	23	EPHB2,CRMP1,ENC1,NRTN,LPPR1,CHRNA3,CPLX2,GFRA2,CNTFR,DSCAM,DLX6,PCDHA5,INA,HES6,INHA,C4orf6,KCNQ2,NRN1L,DPF1,RBFOX1,ACHE,DPYSL4,OLFM1	6.2343e-05	0.00228685
GO:0009953	dorsal/ventral pattern formation	6	EN1,LMX1B,LHX2,SHH,GLI1,HOXA11	0.000107386	0.00361085
GO:0001656	metanephros development	6	HOXC11,CITED1,SHH,BMP7,HOXA11,SLIT2	0.000135325	0.00420028
GO:0006694	steroid biosynthetic process	5	CYP17A1,NSDHL,CYP19A1,CYP51A1,HSD3B2	0.000162812	0.00486627
GO:0007411	axon guidance	36	EPHB2,PVRL1,NEUROG2,CRMP1,ABLIM2,PGRMC1,FGFR4,NRTN,CACNB2,LHX2,SHH,SEMA6D,NFASC,TUBB3,PLXNA4,CAMK2B,NR4A3,TENM2,CACNA1G,WNT5A,BMP7,FLRT2,SLIT2,CACNA1I,KCNQ2,ABLIM3,KIF5C,SEMA7A,RASAL1,NGEF,ARX,EFNA3,EPHA7,LAMA1,UNC5A,DPYSL4	0.00017152	0.00494346
GO:0010259	multicellular organismal aging	4	CTSV,DDC,SLC1A2,NR5A1	0.000206351	0.00564854
GO:0008584	male gonad development	10	HMGCS1,GATA4,SFRP1,HOXA10,WNT5A,HOXA11,INHA,TFAP2C,WNT4,NR5A1	0.000212901	0.00564854
GO:0071805	potassium ion transmembrane transport	11	KCNK9,KCNK12,KCNG1,KCNH3,KCNMA1,CNGB1,KCNN2,KCNN1,KCNC1,KCNK3,KCNQ2	0.000216982	0.00564854
GO:0001655	urogenital system development	3	EPHB2,AMH,PAX2	0.000261325	0.00639059
GO:0008343	adult feeding behavior	3	DMBX1,AGRP,CARTPT	0.000261325	0.00639059
GO:0007271	synaptic transmission, cholinergic	5	CHRNA7,CHRFAM7A,CHRNA3,CHRNA4,CHRNA2	0.000274503	0.00651541
GO:0006703	estrogen biosynthetic process	3	CYP19A1,HSD17B7,CYP11A1	0.000421922	0.00972832
GO:0007548	sex differentiation	4	CYP17A1,CNTFR,AMH,DMRTA1	0.000533356	0.0119561
GO:0030182	neuron differentiation	10	ATP2B2,LMX1B,RTN1,HOXC8,EMX2,WNT10B,WNT5A,WNT6,WNT4,NTRK2	0.000565366	0.0123311
GO:0008344	adult locomotory behavior	7	DMBX1,HOXD10,ATP1A3,HOXB8,SEZ6L,SEZ6,FOXA2	0.000618774	0.0126599
GO:0030007	cellular potassium ion homeostasis	3	ATP4A,KCNMA1,ATP1A3	0.000642316	0.0126599
GO:0030517	negative regulation of axon extension	3	BCL11A,RTN4R,SLIT2	0.000642316	0.0126599
GO:0006874	cellular calcium ion homeostasis	10	ATP2C2,CHRNA7,GPR12,VDR,RYR3,TNNI3,SLC8A3,PYGM,RYR2,SLC8A2	0.000688787	0.0131454
GO:0019226	transmission of nerve impulse	4	CNTNAP2,NFASC,CACNG2,KCNQ2	0.000700434	0.0131454
GO:0001658	branching involved in ureteric bud morphogenesis	6	CITED1,SHH,WNT6,HOXA11,WNT4,PAX2	0.000879159	0.0156933
GO:0006940	regulation of smooth muscle contraction	3	ADRA2C,CHRNA3,TNNI3	0.000933428	0.0156933
GO:0015671	oxygen transport	3	HBB,HBA1,HBA2	0.000933428	0.0156933
GO:0030902	hindbrain development	3	EN1,EN2,SHH	0.000933428	0.0156933
GO:0007612	learning	7	CNTNAP2,CTNND2,JPH3,PRKAR2B,SLC8A3,NTRK2,SLC8A2	0.00105854	0.0174335
GO:0015695	organic cation transport	2	SLC22A3,SLC47A1	0.00112858	0.0178144
GO:0090009	primitive streak formation	2	WNT5A,FOXA2	0.00112858	0.0178144
GO:0010842	retina layer formation	4	SDK2,DSCAM,FOXN4,SDK1	0.00114789	0.0178144
GO:0007603	phototransduction, visible light	8	RDH11,RGS9BP,LDLR,CNGB1,LRAT,PDE6A,RDH12,GPC4	0.00123949	0.0188729
GO:0002227	innate immune response in mucosa	3	HIST1H2BC,HIST1H2BK,HIST2H2BE	0.0013063	0.0195219
GO:0006198	cAMP catabolic process	3	PDE7B,PDE2A,PDE4D	0.00177194	0.0243167
GO:0009395	phospholipid catabolic process	3	LIPG,PNLIPRP2,PLCG2	0.00177194	0.0243167
GO:0030322	stabilization of membrane potential	3	KCNK9,KCNK12,KCNK3	0.00177194	0.0243167
GO:0021983	pituitary gland development	4	GLI1,PITX1,SOX3,ISL1	0.0017778	0.0243167
GO:0015711	organic anion transport	2	SLC22A17,SLC22A11	0.001917	0.0254738
GO:0007613	memory	7	CHRNA7,CNR1,ATP1A3,JPH3,PDE4D,SLC8A3,SLC8A2	0.00192553	0.0254738
GO:0006629	lipid metabolic process	12	CIDEA,LIPG,HMGCS1,ABCB4,ACAT2,PNPLA1,LDLR,WNT10B,PLCG2,LPA,APOD,ENPP6	0.00208138	0.0261782
GO:0010942	positive regulation of cell death	4	HBB,HBA1,HPR,PDX1	0.00217341	0.0261782
GO:0019731	antibacterial humoral response	4	HIST1H2BC,HIST1H2BK,HIST2H2BE,ANG	0.00217341	0.0261782
GO:0030901	midbrain development	4	EN1,EN2,SHH,WNT5A	0.00217341	0.0261782
GO:0071285	cellular response to lithium ion	3	NFATC4,SHH,NTS	0.00234125	0.0277851
GO:0098656	anion transmembrane transport	5	SLC22A17,SLC4A10,AQP6,SLC22A11,SLC4A8	0.002654	0.0310403
GO:0021794	thalamus development	2	CNTNAP2,SHH	0.00297728	0.0329637
GO:0090129	positive regulation of synapse maturation	2	CAMK2B,CDC20	0.00297728	0.0329637
GO:0009611	response to wounding	6	CYP1A1,LYVE1,PDX1,HOXB13,SLC1A2,ACHE	0.00297973	0.0329637
GO:0021522	spinal cord motor neuron differentiation	3	MDGA2,SHH,ISL1	0.00302486	0.0329637
GO:1903861	positive regulation of dendrite extension	3	RASAL1,SYT3,UNC13A	0.00302486	0.0329637
GO:0007566	embryo implantation	5	HMX3,EPO,EMP2,FBLN1,SPP1	0.00306354	0.0329637
GO:0006836	neurotransmitter transport	4	SLC17A8,SLC6A9,CPLX2,RIMS3	0.00315102	0.0334589
GO:0008045	motor neuron axon guidance	3	ETV4,RNF165,SLIT2	0.0038331	0.0391558
GO:0030539	male genitalia development	3	SHH,HOXD13,HSD17B3	0.0038331	0.0391558
GO:0030878	thyroid gland development	3	TG,SHH,FOXE1	0.0038331	0.0391558
GO:0001942	hair follicle development	5	NSDHL,HOXC13,LHX2,TFAP2C,ALX4	0.00402171	0.040569
GO:0006826	iron ion transport	2	PVRL1,TFR2	0.00433525	0.0421512
GO:0007494	midgut development	2	ASS1,WNT5A	0.00433525	0.0421512
GO:0071397	cellular response to cholesterol	2	AACS,HMGCS1	0.00433525	0.0421512
GO:0002027	regulation of heart rate	4	PDE4D,CACNA1G,MYBPC3,RYR2	0.00515936	0.0492285
GO:0071320	cellular response to cAMP	5	ASS1,WNT10B,PDE4D,CYP11A1,SLC8A3	0.00518516	0.0492285
GO:0071333	cellular response to glucose stimulus	5	NPTX1,AACS,GATA4,GRIK5,PAX2	0.00585134	0.0505417
GO:0002076	osteoblast development	3	SHH,PTH1R,ACHE	0.00586267	0.0505417
GO:0090102	cochlea development	3	ATP2B2,KCNK3,PAX2	0.00586267	0.0505417
GO:0003197	endocardial cushion development	2	TBX5,GATA4	0.00601239	0.0505417
GO:0003215	cardiac right ventricle morphogenesis	2	GATA4,ISL1	0.00601239	0.0505417
GO:0010867	positive regulation of triglyceride biosynthetic process	2	SCARB1,LDLR	0.00601239	0.0505417
GO:0016540	protein autoprocessing	2	CTSV,F12	0.00601239	0.0505417
GO:0022407	regulation of cell-cell adhesion	2	WNT4,EPHA7	0.00601239	0.0505417
GO:0071391	cellular response to estrogen stimulus	2	OCSTAMP,SFRP1	0.00601239	0.0505417
GO:0071542	dopaminergic neuron differentiation	2	WNT5A,FOXA2	0.00601239	0.0505417
GO:2000505	regulation of energy homeostasis	2	MLXIPL,NR4A3	0.00601239	0.0505417
GO:0007420	brain development	14	DMBX1,AFF2,CNTNAP2,HMGCS1,HMX3,CITED1,RPH3A,APOD,KCNK3,HMX2,PHGDH,SLC7A11,EPHA7,CDH22	0.00620703	0.0516399
GO:0071560	cellular response to transforming growth factor beta stimulus	5	SFRP1,PDE2A,WNT5A,CYP11A1,WNT4	0.00657781	0.0541662
GO:0010719	negative regulation of epithelial to mesenchymal transition	3	TBX5,SFRP1,FOXA2	0.0071024	0.0578314
GO:0001523	retinoid metabolic process	5	RDH11,LDLR,LRAT,RDH12,GPC4	0.00736754	0.0578314
GO:0001755	neural crest cell migration	5	NRTN,SHH,SEMA6D,SEMA7A,ISL1	0.00736754	0.0578314
GO:0007200	phospholipase C-activating G-protein coupled receptor signaling pathway	5	LTB4R,HCRTR2,RXFP3,PTH1R,NTSR2	0.00736754	0.0578314
GO:0008284	positive regulation of cell proliferation	25	S1PR3,MVD,CHRNA7,FGFR4,VWCE,ST8SIA1,MLXIPL,SFRP1,WNT10B,SHH,HOXC10,EPO,GLI1,CNTFR,EMP2,PDX1,TNFSF13B,SHC4,HMX2,CDC20,NTRK2,PTH1R,ISL1,CRLF1,FIGF	0.0075173	0.0578314
GO:0007417	central nervous system development	9	DMBX1,NPTX1,CHST8,SHH,PCP4,PDX1,TLX3,NPAS1,SOX3	0.0076183	0.0578314
GO:0001759	organ induction	2	HOXC11,HOXA11	0.00802617	0.0578314
GO:0001823	mesonephros development	2	BMP7,PAX2	0.00802617	0.0578314
GO:0014912	negative regulation of smooth muscle cell migration	2	SEMA6D,SLIT2	0.00802617	0.0578314
GO:0021846	cell proliferation in forebrain	2	EMX2,ARX	0.00802617	0.0578314
GO:0030101	natural killer cell activation	2	ULBP3,ULBP1	0.00802617	0.0578314
GO:0030166	proteoglycan biosynthetic process	2	CHST8,CHST9	0.00802617	0.0578314
GO:0071872	cellular response to epinephrine stimulus	2	PDE4D,RYR2	0.00802617	0.0578314
GO:0090399	replicative senescence	2	CHEK2,PLA2R1	0.00802617	0.0578314
GO:0031016	pancreas development	3	SHH,ISL1,NKX3-2	0.00850346	0.0607282
GO:0030501	positive regulation of bone mineralization	4	FBN2,WNT10B,BMP7,WNT4	0.00905688	0.0641131
GO:0007601	visual perception	11	CACNB2,OLFM2,CNGB1,RORB,LAMC3,EYA4,LRAT,CLDN19,PDE6A,PAX2,RDH12	0.00919461	0.0645222
GO:0014911	positive regulation of smooth muscle cell migration	3	SEMA6D,PDE4D,VTN	0.0100736	0.0655084
GO:0022400	regulation of rhodopsin mediated signaling pathway	3	RGS9BP,CNGB1,PDE6A	0.0100736	0.0655084
GO:0007162	negative regulation of cell adhesion	4	SRCIN1,DSCAM,FBLN1,JAM2	0.0102806	0.0655084
GO:0002089	lens morphogenesis in camera-type eye	2	PVRL1,SOX1	0.0103904	0.0655084
GO:0009651	response to salt stress	2	EPO,CYP11A1	0.0103904	0.0655084
GO:0010001	glial cell differentiation	2	DTX1,PAX2	0.0103904	0.0655084
GO:0010248	establishment or maintenance of transmembrane electrochemical gradient	2	ATP4A,ATP1A3	0.0103904	0.0655084
GO:0010613	positive regulation of cardiac muscle hypertrophy	2	PDE9A,NR4A3	0.0103904	0.0655084
GO:0015793	glycerol transport	2	AQP6,AQP2	0.0103904	0.0655084
GO:0021680	cerebellar Purkinje cell layer development	2	SEZ6L,SEZ6	0.0103904	0.0655084
GO:0086004	regulation of cardiac muscle cell contraction	2	GATA4,PDE4D	0.0103904	0.0655084
GO:0090179	planar cell polarity pathway involved in neural tube closure	2	SFRP1,WNT5A	0.0103904	0.0655084
GO:0001657	ureteric bud development	4	SFRP1,BMP7,SLIT2,CRLF1	0.0116129	0.0726479
GO:0019915	lipid storage	3	CIDEA,FITM1,B4GALNT1	0.0118201	0.0733758
GO:0098655	cation transmembrane transport	6	CHRNA7,CHRFAM7A,CHRNA3,TRPM6,CHRNA4,CHRNA2	0.0119501	0.0736161
GO:0007568	aging	10	ASS1,CYP1A1,HMGCR,CNR1,EPO,PDE4D,APOD,AMH,PAX2,PTH1R	0.0127368	0.0750662
GO:0001779	natural killer cell differentiation	2	TYRO3,MERTK	0.0131157	0.0750662
GO:0001817	regulation of cytokine production	2	CD83,ACE2	0.0131157	0.0750662
GO:0001967	suckling behavior	2	CNTFR,POU4F1	0.0131157	0.0750662
GO:0009992	cellular water homeostasis	2	AQP6,AQP2	0.0131157	0.0750662
GO:0021675	nerve development	2	NRTN,CTSV	0.0131157	0.0750662
GO:0021904	dorsal/ventral neural tube patterning	2	SHH,PAX7	0.0131157	0.0750662
GO:0021954	central nervous system neuron development	2	NEUROG2,NTRK2	0.0131157	0.0750662
GO:0086064	cell communication by electrical coupling involved in cardiac conduction	2	ATP1A3,RYR2	0.0131157	0.0750662
GO:0007626	locomotory behavior	7	ATP2B2,CHRNA3,OLFM2,DSCAM,ZNF385A,CHRNA4,ASTN1	0.0136844	0.0777696
GO:0006810	transport	20	ATP4A,MOB4,NPTX1,ATP2B2,SLC6A9,SLC51A,ABCB4,SYP,CACNB2,CNGB1,LYVE1,AQP6,CACNG2,CACNA1G,APOD,SLC35F1,CACNA1I,PDZK1,SLC4A3,ABCB1	0.0141148	0.0796548
GO:0001541	ovarian follicle development	4	VGF,ANG,INHA,DMRTA1	0.0146194	0.0813648
GO:0030154	cell differentiation	22	FOXD4,TLL2,SLC2A14,OSGIN1,ETV4,DHCR7,CPLX2,HMX3,FOXD4L1,INA,HES6,INHA,TAF7L,HMX2,COL13A1,FOXA2,NR5A1,FOXD1,FOXE1,FOXD3,DLL3,FIGF	0.015791	0.0833184
GO:0007154	cell communication	3	ANG,SLC8A3,SLC8A2	0.0158676	0.0833184
GO:0007389	pattern specification process	3	MDGA2,TBX5,SHH	0.0158676	0.0833184
GO:0016056	rhodopsin mediated signaling pathway	3	RGS9BP,CNGB1,PDE6A	0.0158676	0.0833184
GO:0030212	hyaluronan metabolic process	3	LYVE1,HYAL1,ITIH3	0.0158676	0.0833184
GO:0006790	sulfur compound metabolic process	2	CHST8,CHST9	0.0162094	0.0833184
GO:0008585	female gonad development	2	SFRP1,WNT4	0.0162094	0.0833184
GO:0016486	peptide hormone processing	2	PCSK6,PCSK1N	0.0162094	0.0833184
GO:0017156	calcium ion-dependent exocytosis	2	RIMS3,SYT3	0.0162094	0.0833184
GO:0071425	hematopoietic stem cell proliferation	2	WNT10B,WNT5A	0.0162094	0.0833184
GO:0072001	renal system development	2	EMX2,SHH	0.0162094	0.0833184
GO:0007584	response to nutrient	6	ASS1,LIPG,AACS,HMGCR,CNR1,TBXA2R	0.0164208	0.0838708
GO:0000079	regulation of cyclin-dependent protein serine/threonine kinase activity	4	CDC25C,CDKN3,DIRAS3,CDK5R2	0.0181072	0.0900062
GO:0009267	cellular response to starvation	4	SFRP1,CTSV,CARTPT,WNT4	0.0181072	0.0900062
GO:0003333	amino acid transmembrane transport	3	SLC6A9,SLC38A8,SLC7A11	0.0181797	0.0900062
GO:0010575	positive regulation of vascular endothelial growth factor production	3	SULF2,GATA4,ISL1	0.0181797	0.0900062
GO:0001889	liver development	7	ASS1,AACS,HMGCS1,ALDOB,PDX1,WNT4,NTS	0.0191642	0.0934052
GO:0006885	regulation of pH	2	RHCG,SLC9A2	0.0196764	0.0934052
GO:0007413	axonal fasciculation	2	EPHB2,CNR1	0.0196764	0.0934052
GO:0008209	androgen metabolic process	2	CYP19A1,SHH	0.0196764	0.0934052
GO:0021537	telencephalon development	2	SLC8A3,SLC1A2	0.0196764	0.0934052
GO:0030214	hyaluronan catabolic process	2	LYVE1,HYAL1	0.0196764	0.0934052
GO:1901379	regulation of potassium ion transmembrane transport	2	KCNN2,DPP10	0.0196764	0.0934052
GO:1902476	chloride transmembrane transport	6	SLC26A2,BEST4,SLC17A7,SLC4A1,SLC4A3,ANO4	0.0204703	0.0965153
GO:0006641	triglyceride metabolic process	3	PNLIPRP2,INSIG1,TNXB	0.0206904	0.0965153
GO:0031069	hair follicle morphogenesis	3	SHH,CTSV,FOXE1	0.0206904	0.0965153
GO:0006805	xenobiotic metabolic process	11	CYP17A1,CYP19A1,CYP51A1,FDX1,SLC26A2,CYP21A2,CYP1A1,DPEP1,SULT4A1,CYP11A1,FMO1	0.0212985	0.0982163
GO:0030522	intracellular receptor signaling pathway	4	RORB,NR4A3,NR1H4,NR5A1	0.0221035	0.100777
GO:0007498	mesoderm development	3	TCF15,LHX2,POU4F1	0.0234036	0.103715
GO:0086010	membrane depolarization during action potential	3	CACNA1G,CACNA1I,C15orf27	0.0234036	0.103715
GO:0001829	trophectodermal cell differentiation	2	TFAP2C,FOXD3	0.0235191	0.103715
GO:0030193	regulation of blood coagulation	2	CLEC4M,FOXA2	0.0235191	0.103715
GO:1904659	glucose transmembrane transport	2	SLC2A6,SLC2A14	0.0235191	0.103715
GO:0010107	potassium ion import	3	ATP4A,KCNJ14,ATP1A3	0.0263227	0.114207
GO:0007269	neurotransmitter secretion	5	DGKI,SLC17A7,SLC1A2,NRXN2,UNC13A	0.0266198	0.114878
GO:0001708	cell fate specification	2	SHH,FOXA2	0.0277375	0.117195
GO:0002009	morphogenesis of an epithelium	2	TBX5,RIPK4	0.0277375	0.117195
GO:0003281	ventricular septum development	2	TBX5,GATA4	0.0277375	0.117195
GO:0007492	endoderm development	2	GATA4,HOXC11	0.0277375	0.117195
GO:0007156	homophilic cell adhesion via plasma membrane adhesion molecules	10	PVRL1,CDHR1,SDK2,CLSTN3,CDH11,DSCAM,PCDHA5,SDK1,CDH22,PTPRT	0.027984	0.11762
GO:0009636	response to toxic substance	6	TRPM6,KCNC1,DHRS2,SLC7A11,PON3,PON1	0.02868	0.119087
GO:0002028	regulation of sodium ion transport	2	SIK1,NKAIN1	0.0323299	0.129707
GO:0006883	cellular sodium ion homeostasis	2	ATP4A,ATP1A3	0.0323299	0.129707
GO:0030318	melanocyte differentiation	2	CITED1,MREG	0.0323299	0.129707
GO:0097503	sialylation	2	ST8SIA1,ST8SIA5	0.0323299	0.129707
GO:0010976	positive regulation of neuron projection development	6	BCL11A,ENC1,CNR1,CAMK2B,WNT5A,NTRK2	0.0325094	0.129707
GO:0007528	neuromuscular junction development	3	CACNB2,CACNG2,UNC13A	0.0327884	0.129707
GO:0010033	response to organic substance	3	SQLE,HPR,WNT5A	0.0327884	0.129707
GO:0030513	positive regulation of BMP signaling pathway	3	GATA4,RNF165,FOXD1	0.0327884	0.129707
GO:0008203	cholesterol metabolic process	5	FDX1,INSIG1,LDLR,EBP,CYP11A1	0.0331046	0.130319
GO:0007267	cell-cell signaling	13	ADRA2C,TBX5,GATA4,SHH,AMH,CARTPT,IL17B,INHA,TFAP2C,MERTK,EFNA3,NR5A1,CXCL14	0.0336752	0.131922
GO:0030324	lung development	6	DHCR7,TBX5,SHH,GLI1,PDE4D,WNT5A	0.0345462	0.134033
GO:0007224	smoothened signaling pathway	5	NSDHL,WNT10B,SHH,GLI1,PDX1	0.0354744	0.134651
GO:0071300	cellular response to retinoic acid	5	WNT10B,RORB,WNT5A,WNT6,PAX2	0.0354744	0.134651
GO:0001890	placenta development	3	MC2R,CITED1,ANG	0.0363386	0.134651
GO:0031018	endocrine pancreas development	3	RFX6,PDX1,FOXA2	0.0363386	0.134651
GO:0000122	negative regulation of transcription from RNA polymerase II promoter	35	BCL11A,DMBX1,EN1,NFATC4,SCRT2,KLF17,MLXIPL,HOXC8,VDR,HMX1,BACH2,IFI27,WNT10B,SHH,EPO,HOXA7,PRDM16,PDE2A,NR4A3,TENM2,PDX1,HES6,NPAS1,ZNF536,TFAP2C,DLX4,SOX3,ARX,ISL1,TWIST2,NKX3-2,NR1H4,FOXE1,POU4F1,FOXD3	0.0370246	0.134651
GO:0006401	RNA catabolic process	2	ISG20,RNASE2	0.0372925	0.134651
GO:0006970	response to osmotic stress	2	KCNMA1,FMO1	0.0372925	0.134651
GO:0090190	positive regulation of branching involved in ureteric bud morphogenesis	2	HOXB7,PAX2	0.0372925	0.134651
GO:1900087	positive regulation of G1/S transition of mitotic cell cycle	2	CYP1A1,CDC45	0.0372925	0.134651
GO:0006631	fatty acid metabolic process	4	AACS,MSMO1,TNXB,PRKAR2B	0.0373573	0.134651
GO:0030177	positive regulation of Wnt signaling pathway	3	SULF2,SFRP1,SHH	0.0401016	0.143831
GO:0001666	response to hypoxia	10	HSPD1,CHRNA7,CYP1A1,KCNMA1,HSD11B2,ANG,CHRNA4,PYGM,RYR2,FIGF	0.0424843	0.150194
GO:0015721	bile acid and bile salt transport	2	SLC51A,NR1H4	0.0426201	0.150194
GO:0018230	peptidyl-L-cysteine S-palmitoylation	2	ZDHHC19,ZDHHC22	0.0426201	0.150194
GO:0030509	BMP signaling pathway	5	GREM2,GATA4,ZCCHC12,BMP7,RYR2	0.0432269	0.15167
GO:0006833	water transport	3	AQP6,PRKAR2B,AQP2	0.0440777	0.152012
GO:0030049	muscle filament sliding	3	TNNI3,MYBPC3,MYH4	0.0440777	0.152012
GO:0071526	semaphorin-plexin signaling pathway	3	SEMA6D,PLXNA4,SEMA7A	0.0440777	0.152012
GO:0016042	lipid catabolic process	5	PNLIPRP2,PNPLA1,PLCG2,ENPP6,CES5A	0.0460289	0.155473
GO:0007588	excretion	3	TACR2,AQP6,AQP2	0.0482667	0.155933
GO:0017157	regulation of exocytosis	3	CPLX2,RAB3B,LGI3	0.0482667	0.155933
GO:0008306	associative learning	2	CHRNA7,NPTX2	0.0483063	0.155933
GO:0009880	embryonic pattern specification	2	SHH,BMP7	0.0483063	0.155933
GO:0019229	regulation of vasoconstriction	2	ADRA2C,ACE2	0.0483063	0.155933
GO:0090501	RNA phosphodiester bond hydrolysis	2	ANG,RNASE2	0.0483063	0.155933
GO:0016079	synaptic vesicle exocytosis	9	CPLX3,SYT7,SYTL2,RPH3A,OTOF,SYT12,SYT5,SYT3,RAB3B	1.47568e-05	0.00092403	3	TRIM9,SYT10,SYT13	0.0334629	0.115348
GO:0030216	keratinocyte differentiation	9	SCEL,SPRR3,SPRR2A,SPRR2B,SPRR1A,WNT5A,POU3F1,SPRR2D,SPRR1B	2.15788e-05	0.00102436	3	EVPL,DSP,IRF6	0.0380857	0.120284
GO:0007218	neuropeptide signaling pathway	11	LTB4R,MC2R,HCRTR2,TACR2,SORCS2,AGRP,CARTPT,RXFP3,PCSK1N,NXPH4,NTSR2	2.01118e-05	0.00102436	4	SSTR1,GPR1,NPY6R,TACR1	0.0346028	0.115348
GO:0007416	synapse assembly	8	SDK2,FARP1,CLSTN3,DSCAM,SDK1,NRXN2,POU4F1,ACHE	9.47914e-05	0.00332594	3	NRXN3,NRCAM,NRG1	0.0334629	0.115348
GO:0017158	regulation of calcium ion-dependent exocytosis	6	SYT7,SYTL2,RPH3A,SYT12,SYT5,SYT3	0.000135325	0.00420028	2	SYT10,SYT13	0.0400528	0.120284
GO:0006816	calcium ion transport	9	ATP2B2,CHRNA7,VDR,RYR3,CAMK2B,SLC8A3,CHRNA4,RYR2,SLC8A2	0.000643194	0.0126599	4	CAMK2A,KCNN4,CCR5,CCL5	0.0402881	0.120284
GO:0008544	epidermis development	8	SCEL,SPRR3,SPRR2A,SPRR2B,SPRR1A,HOXB13,SPRR2D,SPRR1B	0.00078927	0.0144759	4	EVPL,LAMC2,DSP,KRT15	0.021982	0.110737
GO:0006906	vesicle fusion	6	SYT7,SYTL2,RPH3A,SYT12,SYT5,SYT3	0.00205635	0.0261782	3	SYT10,SYT13,VAV3	0.0291862	0.112376
GO:0030534	adult behavior	4	CNTNAP2,NR4A3,SLC1A2,NRXN2	0.0017778	0.0243167	2	NRXN3,NLGN4X	0.0198965	0.110737
GO:0018149	peptide cross-linking	6	SPRR3,SPRR2A,SPRR2B,SPRR1A,SPRR2D,SPRR1B	2.8298e-05	0.0012687	4	EVPL,F13A1,TGM2,DSP	0.000297955	0.011434
GO:0016337	single organismal cell-cell adhesion	9	PVRL1,TNXB,CTNND2,TENM2,ICAM5,IGSF5,SLIT2,COL13A1,JAM2	0.00207567	0.0261782	6	NRCAM,SOX9,CDH9,CD2,ICAM4,COL14A1	0.00631773	0.0657472
GO:0021549	cerebellum development	3	CYP11A1,KCNC1,CDK5R2	0.0181797	0.0900062	2	SSTR1,NLGN4X	0.0276229	0.112376
GO:0006486	protein glycosylation	6	GALNT16,ST8SIA1,GALNT9,B4GALNT1,FUT2,ST8SIA5	0.02868	0.119087	4	ABO,FUT7,B3GNT3,B3GALT2	0.0423017	0.120806
GO:0019228	neuronal action potential	3	CHRNA7,KCNMA1,CACNA1I	0.0234036	0.103715	2	ANK3,GPER1	0.0335368	0.115348
GO:0030073	insulin secretion	3	VGF,CPLX3,PDX1	0.0263227	0.114207	2	RAPGEF4,ILDR2	0.0367202	0.11682
GO:0030317	sperm motility	4	CHRNA7,DNAH5,SMCP,CACNA1I	0.0221035	0.100777	3	DNAI1,PLTP,DNAH1	0.0199853	0.110737
GO:0001764	neuron migration	7	NEUROG2,TLX3,MARK1,SOX1,NTRK2,ASTN1,CDK5R2	0.042475	0.150194	6	FAT3,NRCAM,DCLK1,TWIST1,ROBO3,ITGA3	0.0132427	0.106987
GO:0007158	neuron cell-cell adhesion	2	ASTN1,NRXN2	0.0162094	0.0833184	2	NRXN3,NLGN4X	0.00484233	0.0606774
GO:0010839	negative regulation of keratinocyte proliferation	2	VDR,CTSV	0.0131157	0.0750662	2	KDF1,SLURP1	0.0038773	0.0529036
GO:0071625	vocalization behavior	2	CNTNAP2,NRXN2	0.0103904	0.0655084	2	NRXN3,NLGN4X	0.00303953	0.0444351
GO:0010043	response to zinc ion	3	ASS1,SLC30A10,ALDOB	0.0482667	0.155933	3	SLC30A2,HAAO,SLC30A3	0.0116357	0.100052
GO:0001837	epithelial to mesenchymal transition	3	WNT5A,BMP7,WNT4	0.0440777	0.152012	3	HGF,LOXL3,SOX9	0.0105126	0.0922103
GO:0006898	receptor-mediated endocytosis	9	SCARB1,LDLR,HBB,TFR2,HBA1,HPR,LPA,PLA2R1,VTN	0.029347	0.120832	8	COLEC12,CD14,LOXL3,FOLR2,ENDOU,LOXL4,ENPP1,LGALS3BP	0.00521624	0.0608577
GO:0007187	G-protein coupled receptor signaling pathway, coupled to cyclic nucleotide second messenger	4	MC2R,CNR1,HTR1E,PTH1R	0.0146194	0.0813648	4	SSTR1,GPR1,LPAR3,HTR1B	0.00232923	0.0423941
GO:0007409	axonogenesis	6	RTN4R,LRFN1,LRFN2,NTNG2,PAX2,POU4F1	0.0345462	0.134033	6	S100A6,NRCAM,LINGO2,MAP2,SLITRK4,ANK3	0.00369116	0.0515084
GO:0017144	drug metabolic process	3	CYP1A1,PCK1,FMO1	0.0263227	0.114207	5	UGT1A6,UGT1A9,UGT1A7,UGT1A1,UGT1A8	7.60373e-05	0.00544058
GO:0006952	defense response					3	KCNN4,COLEC12,TPSAB1	0.0483742	0.124275
GO:0008206	bile acid metabolic process					2	SLC27A2,CYP27A1	0.0471589	0.124098
GO:0002576	platelet degranulation					4	HGF,F13A1,SELP,TTN	0.0465082	0.124098
GO:0006935	chemotaxis					5	CCR5,CCL5,PTAFR,CXCR6,CCR2	0.046053	0.124098
GO:0016266	O-glycan processing					3	B3GNT3,GXYLT2,B3GNT7	0.0456718	0.124098
GO:0007173	epidermal growth factor receptor signaling pathway					12	EFEMP1,CAMK2A,PRKCA,CD28,SOX9,FAM83A,GRB7,KITLG,NRG1,RASA2,IL2RB,ITPR3	0.0452203	0.124098
GO:0019933	cAMP-mediated signaling					2	SOX9,RAPGEF4	0.043533	0.123176
GO:0030217	T cell differentiation					2	CD3D,LFNG	0.043533	0.123176
GO:1901215	negative regulation of neuron death					2	CCL5,REL	0.0400528	0.120284
GO:0006091	generation of precursor metabolites and energy					3	ENPP1,AVPR1A,XYLB	0.0357309	0.115348
GO:0007259	JAK-STAT cascade					2	CLCF1,CCR2	0.0335368	0.115348
GO:0030183	B cell differentiation					3	CLCF1,HDAC9,CD40LG	0.0312814	0.11365
GO:0007596	blood coagulation					17	HGF,PRKCA,AMICA1,ZFPM2,SELE,PLA2G4A,VAV3,CD2,PLAT,F13A1,GRB7,DOCK11,SELP,RAPGEF4,ITPR3,TTN,ITGA3	0.0309386	0.113073
GO:0010634	positive regulation of epithelial cell migration					2	SOX9,ITGA3	0.030504	0.112376
GO:0090004	positive regulation of establishment of protein localization to plasma membrane					2	ITGA3,GPER1	0.030504	0.112376
GO:0022617	extracellular matrix disassembly					6	COL4A4,COL23A1,CTSS,TPSAB1,LAMC2,COL14A1	0.0300686	0.112376
GO:0030203	glycosaminoglycan metabolic process					6	B3GNT3,HS3ST3B1,CHST6,CSGALNACT1,HS3ST3A1,B3GNT7	0.0277148	0.112376
GO:0010507	negative regulation of autophagy					2	HGF,HTR2B	0.0276229	0.112376
GO:0030030	cell projection organization					2	CCDC67,PIFO	0.0276229	0.112376
GO:0014065	phosphatidylinositol 3-kinase signaling					2	PREX2,HTR2B	0.0248943	0.110737
GO:0001503	ossification					4	SOX9,IGSF10,TWIST1,TNFSF11	0.0247996	0.110737
GO:0030335	positive regulation of cell migration					8	HGF,PRKCA,CCL5,LGR6,GRB7,ROR2,WNT5B,GPER1	0.0222682	0.110737
GO:0016485	protein processing					4	CPXM1,GZMH,CTSS,CPM	0.021982	0.110737
GO:0030593	neutrophil chemotaxis					4	PRKCA,AMICA1,CCL5,VAV3	0.021982	0.110737
GO:0001525	angiogenesis					10	NRXN3,PRKCA,NRCAM,ID1,HIF3A,ARHGAP24,TGFBI,VAV3,RSPO3,NRP2	0.0214953	0.110737
GO:0008652	cellular amino acid biosynthetic process					2	NAALAD2,GPT	0.0198965	0.110737
GO:0030449	regulation of complement activation					2	CR1,CFB	0.0198965	0.110737
GO:0071364	cellular response to epidermal growth factor stimulus					2	SOX9,ID1	0.0198965	0.110737
GO:0019221	cytokine-mediated signaling pathway					11	CAMK2A,HLA-DQA2,TNFSF11,CLCF1,PTAFR,CCR2,GBP2,IFI30,CISH,IL2RB,IRF6	0.0197843	0.110737
GO:0030879	mammary gland development					2	SOX9,NRG1	0.0176274	0.110441
GO:0071392	cellular response to estradiol stimulus					2	SSTR1,GPER1	0.0176274	0.110441
GO:0006928	movement of cell or subcellular component					5	DNALI1,VNN2,SPINT2,SERPINI2,PALM	0.0171893	0.10994
GO:0007249	I-kappaB kinase/NF-kappaB signaling					4	CD14,TLR8,LY96,REL	0.0169907	0.109813
GO:0010595	positive regulation of endothelial cell migration					3	PRKCA,ANXA3,NRP2	0.0168859	0.109813
GO:0010951	negative regulation of endopeptidase activity					6	PI3,CST7,WFDC2,SPINT2,SLPI,SERPINI2	0.0161809	0.108037
GO:0003341	cilium movement					2	DNAI1,DNAH1	0.0155111	0.108037
GO:0008037	cell recognition					2	TIGIT,CSGALNACT1	0.0155111	0.108037
GO:0010765	positive regulation of sodium ion transport					2	ANK3,PRSS8	0.0155111	0.108037
GO:0002548	monocyte chemotaxis					3	FOLR2,CCL5,TNFSF11	0.0154568	0.108037
GO:0006959	humoral immune response					3	POU2AF1,CD28,SH2D1A	0.0154568	0.108037
GO:0090382	phagosome maturation					3	RAB34,TCIRG1,RAB31	0.0154568	0.108037
GO:0006909	phagocytosis					3	CD14,ELMO3,ANXA3	0.0141063	0.108037
GO:0007204	positive regulation of cytosolic calcium ion concentration					6	CCR5,LPAR3,CCR2,ITPR3,AVPR1A,GPER1	0.0139382	0.108037
GO:0097191	extrinsic apoptotic signaling pathway					4	CD14,CD27,LY96,KRT8	0.0137857	0.108037
GO:0097296	activation of cysteine-type endopeptidase activity involved in apoptotic signaling pathway					2	CD14,LY96	0.0135465	0.10802
GO:0030168	platelet activation					10	HGF,PRKCA,PLA2G4A,VAV3,F13A1,SELP,RAPGEF4,CD40LG,ITPR3,TTN	0.0132194	0.106987
GO:0006665	sphingolipid metabolic process					5	ALDH3B1,SFTPB,SGPP2,SERINC2,ARSD	0.0128609	0.10671
GO:0022604	regulation of cell morphogenesis					2	ZNF135,SH3D19	0.0117325	0.100052
GO:0006699	bile acid biosynthetic process					2	SLC27A2,CYP27A1	0.0100673	0.0895843
GO:0019835	cytolysis					2	GZMH,GZMA	0.0100673	0.0895843
GO:0071577	zinc II ion transmembrane transport					2	SLC30A2,SLC30A3	0.0100673	0.0895843
GO:0030574	collagen catabolic process					5	COL4A4,COL23A1,MRC2,CTSS,COL14A1	0.00875237	0.0826763
GO:0002224	toll-like receptor signaling pathway					7	CD14,TLR8,LY96,PELI2,CTSS,MAP2K6,IKBKE	0.00872342	0.0826763
GO:0001676	long-chain fatty acid metabolic process					2	SLC27A2,ACSL5	0.00854865	0.0826763
GO:0007026	negative regulation of microtubule depolymerization					2	TRIM54,MID1IP1	0.00854865	0.0826763
GO:0001502	cartilage condensation					2	SOX9,ROR2	0.00717387	0.0722092
GO:0030279	negative regulation of ossification					2	SOX9,ENPP1	0.00717387	0.0722092
GO:0003351	epithelial cilium movement					2	DNAI1,DNAH1	0.00593971	0.062879
GO:0030500	regulation of bone mineralization					2	TWIST1,ENPP1	0.00593971	0.062879
GO:0030889	negative regulation of B cell proliferation					2	CTLA4,PRDM1	0.00593971	0.062879
GO:2000353	positive regulation of endothelial cell apoptotic process					2	CD40LG,GPER1	0.00593971	0.062879
GO:0002755	MyD88-dependent toll-like receptor signaling pathway					6	CD14,TLR8,LY96,PELI2,MAP2K6,REG3G	0.00592979	0.062879
GO:0007155	cell adhesion					19	PRKCA,EDIL3,IGSF11,NLGN4X,SLURP1,DSC2,SELE,POSTN,TGFBI,FBLN7,ICAM4,SELP,KITLG,LAMC2,DSG2,FERMT1,LGALS3BP,ITGA3,NRP2	0.00525319	0.0608577
GO:0018146	keratan sulfate biosynthetic process					3	B3GNT3,CHST6,B3GNT7	0.0052306	0.0608577
GO:0007157	heterophilic cell-cell adhesion via plasma membrane cell adhesion molecules					4	AMICA1,TIGIT,SELE,SELP	0.00501882	0.0608577
GO:0006937	regulation of muscle contraction					2	PRKCA,HSPB6	0.00484233	0.0606774
GO:0090026	positive regulation of monocyte chemotaxis					2	CCL5,CCR2	0.00484233	0.0606774
GO:0090303	positive regulation of wound healing					2	DMTN,REG3G	0.00484233	0.0606774
GO:0019722	calcium-mediated signaling					4	CCR5,SELE,HTR2B,AVPR1A	0.00368527	0.0515084
GO:0014032	neural crest cell development					2	SOX9,NRG1	0.00303953	0.0444351
GO:0016064	immunoglobulin mediated immune response					2	TLR8,CD27	0.00303953	0.0444351
GO:0001816	cytokine production					3	ITK,PTAFR,REL	0.00294081	0.0444351
GO:0002931	response to ischemia					3	CAMK2A,HK2,MAP2K6	0.00294081	0.0444351
GO:0010628	positive regulation of gene expression					12	AR,CD28,ID1,CCL5,CD3E,TWIST1,ANK3,CNN2,PRDM1,OSR2,ITGA3,GPER1	0.0025547	0.0423941
GO:0019882	antigen processing and presentation					3	CD8A,RAB34,CTSS	0.00250033	0.0423941
GO:0072661	protein targeting to plasma membrane					3	ANK1,ANK3,PALM	0.00250033	0.0423941
GO:0086091	regulation of heart rate by cardiac conduction					3	DSC2,DSG2,DSP	0.00250033	0.0423941
GO:0002031	G-protein coupled receptor internalization					2	HTR2B,HTR1B	0.00232327	0.0423941
GO:0003073	regulation of systemic arterial blood pressure					2	AR,ADAMTS16	0.00232327	0.0423941
GO:0006569	tryptophan catabolic process					2	KYNU,HAAO	0.00232327	0.0423941
GO:0010820	positive regulation of T cell chemotaxis					2	CCL5,CCR2	0.00232327	0.0423941
GO:0071360	cellular response to exogenous dsRNA					2	COLEC12,MB21D1	0.00232327	0.0423941
GO:0071361	cellular response to ethanol					2	CCL5,UGT1A1	0.00232327	0.0423941
GO:0002062	chondrocyte differentiation					4	PRKCA,TGFBI,OSR2,WNT5B	0.00205681	0.0423941
GO:0010811	positive regulation of cell-substrate adhesion					4	FBLN2,EDIL3,ABI3BP,ITGA3	0.00205681	0.0423941
GO:0009967	positive regulation of signal transduction					5	MPP7,SH2D1A,VAV3,GRB7,SH3BP2	0.00199062	0.0423941
GO:0008593	regulation of Notch signaling pathway					2	POSTN,LFNG	0.00172203	0.0423941
GO:0009435	NAD biosynthetic process					2	KYNU,NMNAT2	0.00172203	0.0423941
GO:0030198	extracellular matrix organization					17	FBLN2,EFEMP1,COL4A4,PRKCA,COL23A1,SOX9,POSTN,TGFBI,ICAM4,CTSS,ABI3BP,TPSAB1,LAMC2,ITGA3,CSGALNACT1,ADAMTSL4,COL14A1	0.000741959	0.0216935
GO:0006508	proteolysis					21	HGF,ERAP2,ENDOU,MME,CFB,WFDC2,PRSS22,NAALAD2,GZMK,ADAMTS10,ADAMTS16,PLAT,ADAMTSL5,TPSB2,PRSS8,CTSS,CTSC,TPSAB1,FBXO2,CPM,ADAMTSL4	0.000690679	0.0212038
GO:0007205	protein kinase C-activating G-protein coupled receptor signaling pathway					4	MS4A2,CISH,HTR2B,HTR1B	0.000633586	0.0204748
GO:0002407	dendritic cell chemotaxis					3	CCR5,CCL5,CCR2	0.000452816	0.015446
GO:0007159	leukocyte cell-cell adhesion					4	CCL5,SELE,SELP,CD40LG	0.000442194	0.015446
GO:0007194	negative regulation of adenylate cyclase activity					4	PRKCA,P2RY13,CCR2,PALM	0.00024088	0.00986004
GO:0002250	adaptive immune response					9	ERAP2,ITK,CTLA4,CD7,EOMES,CLEC10A,CTSS,CD1C,CD1E	0.000213199	0.00935028
GO:0002687	positive regulation of leukocyte migration					3	SELE,SELP,KITLG	0.000174487	0.00824115
GO:0006518	peptide metabolic process					3	CPXM1,MME,CPM	0.000174487	0.00824115
GO:0007169	transmembrane receptor protein tyrosine kinase signaling pathway					9	DOK5,ITK,ANGPTL1,CD8A,CD7,CD3E,NRG1,TNK1,ROR2	0.000115544	0.00644948
GO:0007010	cytoskeleton organization					10	ANK1,SOX9,ZNF135,CNN2,SVIL,SH3D19,PALM,DMTN,VILL,ARAP3	8.86088e-05	0.00544058
GO:0007202	activation of phospholipase C activity					7	PRKCA,ITK,MS4A2,SELE,HTR2B,ITPR3,AVPR1A	8.05891e-05	0.00544058
GO:0014068	positive regulation of phosphatidylinositol 3-kinase signaling					7	HGF,CD28,SOX9,CCL5,SELP,NRG1,GPER1	8.05891e-05	0.00544058
GO:0006968	cellular defense response					7	ITK,CCR5,SH2D1A,LY96,CCR2,TCIRG1,LGALS3BP	3.4801e-05	0.0035613
GO:0007166	cell surface receptor signaling pathway					18	SSTR1,CD14,CD28,GFRA1,CCR5,CD8A,TSPAN1,CD27,CD3E,GPR115,NPY6R,KLRB1,LY96,CD3D,CLCF1,CD2,TACR1,CTF1	3.22874e-05	0.0035613
GO:0006954	inflammatory response					21	GBP5,CD14,FOLR2,TLR8,CCR5,CCL5,MS4A2,SELE,CD27,LY96,NFKBIZ,HDAC9,SELP,PTAFR,CXCR6,TACR1,CCR2,CD40LG,REL,PTGDR,GPER1	2.2214e-05	0.00340985
GO:0007186	G-protein coupled receptor signaling pathway					24	APLNR,GPR1,P2RY13,CCR5,CCL5,CD3E,GPR115,GPRC5A,NPY6R,LGR6,OR2A7,PREX2,PTAFR,RAPGEF4,CXCR6,OXER1,GPR171,CCR2,HTR2B,ITPR3,AVPR1A,SUCNR1,PTGDR,GPER1	1.23233e-05	0.00252216
GO:0006955	immune response					24	CST7,GZMH,LTB,ENDOU,CCR5,CCL5,CD8A,CTLA4,MS4A2,CD7,HLA-DQA2,CD27,GZMA,TNFSF11,SLPI,ENPP1,PTAFR,CTSS,CCR2,GBP2,CTSC,CD1C,IKBKE,CD1E	3.82082e-07	0.000117299
GO:0009813	flavonoid biosynthetic process					6	UGT2A3,UGT1A6,UGT1A9,UGT1A7,UGT1A1,UGT1A8	9.94001e-09	6.10317e-06

## Sheet: Table S4
Supplementary Table 4: List of ACC data sets included and FATE1 probe sets analysed
Reference	Source of data	Technological platform	N° of probe sets	N° of samples	N° of ACC samples used	N° of normal samples used	Probe set ID	Blastn
								Query Cover	Identity	Specificity
Giordano et al., Clin Cancer Res 2009	GEO database GSE10927	Affymetrix, U133 Plus 2.0	54K	65	33	10	231573_AT	1	1	1
de Reyniès et al., J Clin Oncol 2009	Array Express E-MTAB-311	Affymetrix, U133 Plus 2.0	54K	106	34	4	231573_AT	1	1	1
Demeure et al., Surgery 2013	GEO database GSE19776	Affymetrix, U133 Plus 2.0	54K	48	43	4	231573_AT	1	1	1
Zheng et al., Cancer Cell 2016	TCGA Data Portal (https://tcga-data.nci.nih.gov/tcga/)	Illumina, RNAseq V2	20K	79	79	0	---	---	---	---
TOTAL					189	18
